# Supplementary material for: Single-cell analysis of lung adenocarcinoma cell lines reveals diverse expression patterns of individual cells invoked by a molecular target drug treatment
Source: Genome Biol. 2015 Apr 3;16(1):66. doi: 10.1186/s13059-015-0636-y (PMC4450998; doi:10.1186/s13059-015-0636-y)
Supplement: Additional file 2: Table S1. — Detailed statistics of the RNA-Seq tags generated and used in the present study. [file 13059_2015_636_MOESM2_ESM.xlsx]

## Sheet: LC2ad
LC2/ad, 43 libraries
No.	Description	Yield (Mbases)	% PF	# Reads	% of raw clusters per lane	% of >= Q30 Bases (PF)	Mean Quality Score (PF) Max =40	Align (%)	Error (%)	ribosomal	chrM	Use tag	Refseq in	Refseq out	Total Refseq in+out	rate
1	LC2/ad_1_2	2642	97.46	27946916	10.66	90.66	35.76	49.36	0.22	280230	2165596	8149946	5504123	1379826	6883949	0.799559
2	LC2/ad_1_3	1249	97.91	13154192	5.02	90.13	35.79	63.91	0.24	154291	534226	4259926	3384235	577105	3961340	0.854316
3	LC2/ad_1_5	1253	97.39	13264014	5.06	90.29	35.82	67.02	0.25	107255	379516	4391565	3499298	567078	4066376	0.860545
4	LC2/ad_1_6	1040	97.03	11054930	4.22	89.19	35.43	63.31	0.26	90921	204259	3454519	2728361	352887	3081248	0.885473
5	LC2/ad_1_7	1465	97.55	15483478	5.9	90.38	35.94	74.98	0.24	176339	77587	5421204	4607512	563080	5170592	0.8911
6	LC2/ad_1_10	2824	97.92	29728576	11.34	90.28	35.62	46.04	0.22	331307	1441769	8046310	5461953	1074554	6536507	0.835607
7	LC2/ad_1_11	1167	97.71	12313512	4.7	89.51	35.6	65.51	0.26	194064	207332	3905481	3228563	364544	3593107	0.898544
8	LC2/ad_1_12	1588	97.95	16713308	6.37	90.33	35.87	65.5	0.25	184833	790203	5539085	4391646	841114	5232760	0.83926
9	LC2/ad_1_13	1284	98.01	13508690	5.15	89.94	35.71	63.17	0.25	82107	519175	4374854	3398997	555318	3954315	0.859567
10	LC2/ad_1_14	1111	98.04	11681336	4.45	89.04	35.42	54.38	0.28	122911	600634	3329793	2488261	607240	3095501	0.803831
11	LC2/ad_1_15	1099	97.84	11577970	4.41	89.44	35.6	61.54	0.26	239563	344035	3521348	2863594	423789	3287383	0.871086
12	LC2/ad_1_16	798	98.27	8368900	3.19	90.21	35.73	50.89	0.26	83260	898615	2492362	1692659	614535	2307194	0.733644
13	LC2/ad_1_17	1139	97.86	11994188	4.57	89.64	35.68	67.06	0.25	143213	324117	3948571	3197663	490841	3688504	0.866927
14	LC2/ad_2_1	1056	98.15	11086534	4.19	90.92	36.02	68.16	0.24	115783	345541	3731354	3013516	493302	3506818	0.859331
15	LC2/ad_2_3	1507	98.09	15841878	5.99	91.33	36.08	65.61	0.23	104339	768002	5346317	4156484	760792	4917276	0.845282
16	LC2/ad_2_5	973	97.92	10245702	3.88	89.92	35.64	60.82	0.24	68356	285178	3192170	2469476	345792	2815268	0.877173
17	LC2/ad_2_6	1419	97.88	14949742	5.65	90.91	36.04	70.77	0.23	89640	407328	5209216	4220046	631963	4852009	0.869752
18	LC2/ad_2_7	1351	97.83	14239306	5.39	90.7	35.97	71.53	0.23	102268	386878	5008593	4094428	564327	4658755	0.878867
19	LC2/ad_2_8	968	98.14	10166248	3.85	90.54	35.88	58.92	0.24	81186	841598	3252226	2391072	681942	3073014	0.778087
20	LC2/ad_2_9	2196	97.79	23152996	8.76	91.41	36.18	72.26	0.23	171206	662227	8175979	6471676	1281729	7753405	0.834688
21	LC2/ad_2_10	1449	98.01	15245024	5.77	91.27	36.1	68.81	0.23	109453	496405	5263558	4241921	604711	4846632	0.875231
22	LC2/ad_2_11	1102	97.61	11637296	4.4	90.61	35.86	65.29	0.24	68929	396471	3836315	3011901	461812	3473713	0.867055
23	LC2/ad_2_12	1417	97.96	14913296	5.64	91.09	36.03	66.74	0.24	88653	415608	4944425	4000474	569299	4569773	0.875421
24	LC2/ad_2_13	1633	97.86	17202108	6.51	91.03	36.01	68.63	0.23	88979	339916	5851118	4777061	508841	5285902	0.903736
25	LC2/ad_2_15	1133	97.86	11939608	4.52	90.3	35.83	64.43	0.26	200738	298672	3755263	3087482	442478	3529960	0.874651
26	LC2/ad_2_16	1248	97.83	13154288	4.98	90.82	36.02	70.36	0.23	129839	313099	4519966	3728162	525437	4253599	0.876472
27	LC2/ad_2_17	1681	97.87	17702692	6.7	91.08	36.09	71.77	0.24	153769	478727	6203616	5007086	856988	5864074	0.853858
28	LC2/ad_3_1	1026	98.14	10780540	4.56	90.74	35.91	67.05	0.23	35950	220898	3676295	2881800	253787	3135587	0.919062
29	LC2/ad_3_2	1416	98.28	14858352	6.28	91.38	36.15	69.2	0.23	108601	532043	5141900	4096343	698222	4794565	0.854372
30	LC2/ad_3_3	1431	98.28	15008106	6.35	91.43	36.21	69.21	0.24	134743	557470	5137650	4188404	732901	4921305	0.851076
31	LC2/ad_3_4	1067	98.05	11216016	4.74	90.98	36.05	67.71	0.25	163367	225151	3679401	3090294	351977	3442271	0.897749
32	LC2/ad_3_5	1147	98.32	12027264	5.09	91.35	36.16	68.13	0.24	151712	269959	4016024	3296377	444045	3740422	0.881285
33	LC2/ad_3_6	1480	98.05	15565996	6.58	91.11	36.08	68.63	0.24	125556	521870	5334327	4322736	615024	4937760	0.875445
34	LC2/ad_3_7	1086	98.21	11404544	4.82	90.94	35.89	44.15	0.27	86494	1517384	3241976	2025415	1052001	3077416	0.658154
35	LC2/ad_3_8	1091	98.23	11449220	4.84	91.46	36.2	68.36	0.24	139561	366776	3862108	3179146	494672	3673818	0.865352
36	LC2/ad_3_9	738	97.95	7766608	3.28	90.36	35.85	63.56	0.25	125769	206376	2441212	1976506	295013	2271519	0.870125
37	LC2/ad_3_10	1102	98.08	11579744	4.9	90.93	35.9	48.43	0.26	106335	1298301	3377660	2221903	967929	3189832	0.696558
38	LC2/ad_3_11	1833	98.02	19282506	8.16	91.57	36.18	66	0.23	129543	1055526	6564027	5123699	989911	6113610	0.838081
39	LC2/ad_3_12	1060	97.97	11155132	4.72	90.82	36	66.56	0.25	139153	390775	3676933	2954721	526395	3481116	0.848786
40	LC2/ad_3_13	1046	98.24	10979840	4.64	90.55	35.87	63.19	0.24	103125	485549	3566940	2773471	489153	3262624	0.850074
41	LC2/ad_3_14	1256	98.2	13189418	5.58	90.75	35.91	58.73	0.24	75640	765918	4139995	3108539	696249	3804788	0.817007
42	LC2/ad_3_16	1147	98.24	12038108	5.09	91.08	36.08	65.72	0.25	183070	515340	3948546	3174495	614423	3788918	0.837837
43	LC2/ad_3_17	1553	98.16	16308240	6.9	91.03	36.02	68.3	0.24	116134	378249	5479544	4453403	601153	5054556	0.881067

## Sheet: LC2ad (rep)
LC2/ad (replicate), 45 libraries
No.	Description	Yield (Mbases)	% PF	# Reads	% of raw clusters per lane	% of >= Q30 Bases (PF)	Mean Quality Score (PF) Max =40	Align (%)	Error (%)	ribosomal	chrM	Use tag	Refseq in	Refseq out	Total Refseq in+out	rate
1	LC2/ad_rep_1_1	2181	93.5	24042806	7.28	93.33	36.59	68.32	0.24	175906	1159515	8059678	6454460	1202028	7656488	0.843005
2	LC2/ad_rep_1_2	1829	96.64	19510090	5.91	93.88	36.67	65.78	0.24	179473	747039	6446523	5115406	732744	5848150	0.874705
3	LC2/ad_rep_1_3	2370	97.1	25156692	7.62	94.25	36.83	70.12	0.22	183219	844672	8758533	7085470	1030289	8115759	0.873051
4	LC2/ad_rep_1_4	2000	91.75	22467230	6.8	93.66	36.65	73.15	0.24	132999	284060	7560999	6370050	600060	6970110	0.91391
5	LC2/ad_rep_1_5	3013	96.67	32128006	9.73	94.42	36.87	72.17	0.22	225176	665777	11210544	9182252	1311974	10494226	0.874981
6	LC2/ad_rep_1_6	2709	94.68	29497646	8.93	93.58	36.64	65.6	0.23	150914	1277360	9764969	7568401	1289658	8858059	0.854409
7	LC2/ad_rep_1_7	2022	95.06	21930812	6.64	93.16	36.54	66.56	0.24	184868	1078470	7336848	5705629	1103881	6809510	0.837891
8	LC2/ad_rep_1_8	652	95.34	7053268	2.14	92.05	36.29	70.74	0.23	54190	146803	2386583	1979460	266423	2245883	0.881373
9	LC2/ad_rep_1_9	2345	96.78	24981430	7.56	94.32	36.85	69.63	0.23	168998	1062739	8657615	6921750	1210252	8132002	0.851174
10	LC2/ad_rep_1_10	2508	94.53	27347726	8.28	93.57	36.67	71.56	0.23	166146	650754	9430547	7639722	1028005	8667727	0.881399
11	LC2/ad_rep_1_11	1365	95.18	14788756	4.48	93.94	36.7	67.76	0.24	137019	443416	4862438	3968217	561802	4530019	0.875982
12	LC2/ad_rep_1_12	3050	98.33	31977866	9.68	94.66	36.86	60.98	0.23	209828	2569941	10552854	7779135	2062057	9841192	0.790467
13	LC2/ad_rep_2_1	3270	91.69	36765388	8.93	91.53	36.03	66.13	0.23	199878	1527941	12044598	9620977	1233094	10854071	0.886393
14	LC2/ad_rep_2_2	3144	92.21	35151690	8.54	91.82	36.14	70.51	0.23	222609	1032545	11880553	9531856	1328644	10860500	0.877663
15	LC2/ad_rep_2_3	3080	92.91	34175488	8.3	92.23	36.25	70.69	0.23	198823	1191530	11659236	9450655	1365902	10816557	0.873721
16	LC2/ad_rep_2_4	3103	92.66	34523226	8.38	92.15	36.25	72.73	0.24	212549	882651	11859902	9739435	1404620	11144055	0.873958
17	LC2/ad_rep_2_5	2925	91.61	32921646	8	91.61	36.04	62.43	0.23	121389	1862256	10610431	7825458	1564194	9389652	0.833413
18	LC2/ad_rep_2_8	2536	91.84	28468052	6.91	91.92	36.17	72.08	0.24	187898	817467	9694340	7898417	1147419	9045836	0.873155
19	LC2/ad_rep_2_9	2751	92.51	30659448	7.45	92.12	36.22	69.35	0.23	179567	1375819	10362659	8209196	1466699	9675895	0.848417
20	LC2/ad_rep_2_10	2519	92.83	27979644	6.8	91.68	36.1	68.11	0.24	239393	828869	9180336	7416393	1036229	8452622	0.877407
21	LC2/ad_rep_2_11	3722	95.61	40131866	9.75	92.54	36.33	72.57	0.23	256439	1199033	14051535	11633644	1663612	13297256	0.874891
22	LC2/ad_rep_2_12	3180	95.57	34304406	8.33	92.56	36.25	66.24	0.23	176195	1096688	11446960	9166112	1017029	10183141	0.900126
23	LC2/ad_rep_3_1	3316	94.7	36098672	10.65	93.77	36.68	67.62	0.22	225565	1816261	12267289	9518907	1967010	11485917	0.828746
24	LC2/ad_rep_3_2	2899	94.49	31632680	9.33	93.66	36.68	70.17	0.23	210113	1065421	10763012	8730625	1353136	10083761	0.86581
25	LC2/ad_rep_3_3	2734	94.83	29718244	8.77	93.99	36.77	71.82	0.23	190574	792430	10268601	8371318	1241613	9612931	0.870839
26	LC2/ad_rep_3_4	2493	94.76	27119744	8	93.86	36.75	73.29	0.23	205071	573710	9467475	7743112	1113531	8856643	0.874272
27	LC2/ad_rep_3_6	2501	94.49	27282550	8.05	93.93	36.72	69.95	0.22	148379	797050	9319967	7531176	949070	8480246	0.888085
28	LC2/ad_rep_3_7	634	94.68	6904678	2.04	92.89	36.47	68.21	0.23	44969	267059	2314337	1854881	298541	2153422	0.861364
29	LC2/ad_rep_3_8	1661	94.41	18132122	5.35	93.54	36.61	65.15	0.24	130599	979003	5983472	4606445	890642	5497087	0.837979
30	LC2/ad_rep_3_9	2374	94.45	25906800	7.64	93.59	36.64	67.87	0.23	193825	1010478	8710428	7014321	1018293	8032614	0.87323
31	LC2/ad_rep_3_10	3412	94.52	37221840	10.98	94.07	36.78	72.3	0.22	109454	257049	12871563	10743490	564645	11308135	0.950067
32	LC2/ad_rep_3_11	2596	98.32	27219054	8.03	95.93	37.25	70.69	0.21	147737	910683	9626643	7726402	1233235	8959637	0.862357
33	LC2/ad_rep_3_12	2032	98.22	21324062	6.29	95.48	37.08	67.71	0.22	132125	703223	7347869	5828417	778423	6606840	0.882179
34	LC2/ad_rep_4_1	1416	94.74	15407866	4.23	93.24	36.53	63.14	0.24	170220	610185	4871297	3850432	634628	4485060	0.858502
35	LC2/ad_rep_4_2	2484	94.12	27210942	7.46	93.45	36.59	68.78	0.22	170387	1153729	9303266	7363310	1261946	8625256	0.853692
36	LC2/ad_rep_4_3	2225	94.54	24259694	6.65	93.53	36.61	66.37	0.23	192130	1084517	8101889	6352001	1090178	7442179	0.853514
37	LC2/ad_rep_4_4	2459	94.46	26838746	7.36	93.63	36.63	70.99	0.22	197230	586696	9211949	7609867	864318	8474185	0.898006
38	LC2/ad_rep_4_5	2041	93.89	22411180	6.15	93.68	36.67	71.25	0.22	128014	661363	7716190	6266724	870215	7136939	0.878069
39	LC2/ad_rep_4_6	1717	94.24	18783844	5.15	93.36	36.54	63.16	0.23	118263	1027604	6103469	4586633	969882	5556515	0.825451
40	LC2/ad_rep_4_7	1263	94.64	13762386	3.77	93.93	36.71	66.22	0.22	80345	732544	4643952	3633471	679035	4312506	0.842543
41	LC2/ad_rep_4_8	2623	94.11	28729430	7.88	93.5	36.59	69.43	0.22	180580	1045323	9814734	7760980	1264850	9025830	0.859863
42	LC2/ad_rep_4_9	2105	94.49	22964442	6.3	93.7	36.57	55.97	0.22	119978	1816644	7155170	5038717	1393216	6431933	0.783391
43	LC2/ad_rep_4_10	2647	94.61	28844176	7.91	93.69	36.67	68.57	0.22	170013	1340527	9904376	7814159	1426400	9240559	0.845637
44	LC2/ad_rep_4_11	3328	97.65	35140948	9.64	95.87	37.21	67.34	0.21	167741	1745531	12238115	9583983	1638300	11222283	0.854014
45	LC2/ad_rep_4_12	2577	97.71	27187142	7.46	95.77	37.2	71.2	0.21	160543	632819	9581240	7779238	969243	8748481	0.88921

## Sheet: PC-9
PC-9, 46 libraries
No.	Description	Yield (Mbases)	% PF	# Reads	% of raw clusters per lane	% of >= Q30 Bases (PF)	Mean Quality Score (PF) Max =40	Align (%)	Error (%)	ribosomal	chrM	Use tag	Refseq in	Refseq out	Total Refseq in+out	rate
1	PC-9_1_1	1804	96.05	19366054	6.57	94.19	36.76	67.59	0.24	142252	734953	6547455	5006404	944375	5950779	0.841302
2	PC-9_1_2	1389	97.08	14751354	5	94.01	36.73	66.5	0.25	135563	489993	4885953	3835848	619950	4455798	0.860867
3	PC-9_1_3	1561	97.46	16512640	5.6	94.1	36.76	68.13	0.23	111421	524646	5618212	4369278	715809	5085087	0.859234
4	PC-9_1_4	1789	94.93	19423628	6.59	94.38	36.84	70.25	0.24	117481	568125	6598381	5085061	1086491	6171552	0.823952
5	PC-9_1_6	1770	97.11	18789178	6.37	94.22	36.77	64.04	0.24	137018	1049862	6251432	4629951	1131636	5761587	0.80359
6	PC-9_1_7	2287	96.85	24340192	8.25	94.58	36.92	68.85	0.23	145283	977141	8393279	6343929	1395109	7739038	0.819731
7	PC-9_1_8	1803	95.36	19489172	6.61	94.42	36.85	70.01	0.24	134744	677973	6670778	5216458	1027681	6244139	0.835417
8	PC-9_1_9	2525	97.65	26661730	9.04	94.5	36.87	71.46	0.24	188807	594899	9282096	7221790	1392637	8614427	0.838337
9	PC-9_1_10	2324	97.58	24552596	8.33	94.49	36.8	62.54	0.23	139577	1641015	8203551	5967552	1420910	7388462	0.807685
10	PC-9_1_11	2904	97.81	30607350	10.38	94.9	37	67.99	0.23	171115	1415127	10604032	7925043	1847324	9772367	0.810965
11	PC-9_1_12	2179	97.69	22994636	7.8	94.6	36.91	69.14	0.23	120649	886796	7990956	6158063	1161011	7319074	0.841372
12	PC-9_2_2	2146	95.95	23058048	6.92	93.58	36.6	68.63	0.26	189441	789499	7734688	5985479	1221043	7206522	0.830564
13	PC-9_2_3	2172	96.14	23288584	6.99	93.75	36.65	68.14	0.25	164917	779021	7824179	6115221	1107148	7222369	0.846706
14	PC-9_2_4	2372	96.33	25380636	7.62	93.96	36.71	69.11	0.25	139677	860319	8662359	6713402	1207320	7920722	0.847575
15	PC-9_2_5	2605	96.3	27887220	8.37	93.6	36.61	67.95	0.26	195334	900266	9293625	7149678	1487983	8637661	0.827733
16	PC-9_2_6	2141	96.12	22965860	6.9	93.72	36.69	68.99	0.26	156247	897917	7784607	6065305	1246301	7311606	0.829545
17	PC-9_2_7	2860	96.02	30704526	9.22	93.78	36.67	69.23	0.25	151697	999673	10474643	8186053	1358215	9544268	0.857693
18	PC-9_2_8	1982	95.87	21315366	6.4	93.78	36.62	63.53	0.24	99398	1214009	7041129	5215923	1075592	6291515	0.829041
19	PC-9_2_9	2148	96.22	23012940	6.91	94.13	36.75	68.42	0.24	100553	707596	7849940	6124774	902232	7027006	0.871605
20	PC-9_2_10	2192	95.74	23600840	7.09	93.47	36.51	66.27	0.25	120373	976385	7889518	6014911	984330	6999241	0.859366
21	PC-9_2_11	2019	95.92	21699864	6.52	93.25	36.49	64.29	0.27	152690	981672	7008865	5422180	1049348	6471528	0.837852
22	PC-9_2_12	2141	96.03	22982810	6.9	93.91	36.68	67.93	0.25	147172	967880	7802329	5960808	1164723	7125531	0.836542
23	PC-9_3_1	2000	96.57	21353114	6.66	94.78	36.98	71.8	0.23	116475	566810	7506408	5909404	971413	6880817	0.858823
24	PC-9_3_2	1744	96.54	18624148	5.81	94.6	36.93	71.01	0.24	99049	476756	6467370	5102294	800998	5903292	0.864313
25	PC-9_3_3	1514	96.67	16142646	5.03	94.57	36.93	69.76	0.24	102946	506640	5553383	4407356	721321	5128677	0.859355
26	PC-9_3_4	1558	96.67	16618328	5.18	94.63	36.97	70.18	0.24	103286	489226	5706981	4485402	819740	5305142	0.845482
27	PC-9_3_5	2131	96.36	22801356	7.11	94.47	36.88	69.67	0.24	160001	679680	7772648	6082209	1109888	7192097	0.84568
28	PC-9_3_6	1856	96.3	19874458	6.2	94.43	36.84	69.18	0.23	105778	680702	6853436	5322989	874261	6197250	0.858928
29	PC-9_3_7	1650	96.64	17605230	5.49	94.66	36.96	70.25	0.24	98859	552618	6099562	4807458	785870	5593328	0.859499
30	PC-9_3_8	2096	96.83	22312510	6.96	94.68	36.95	69.23	0.24	126407	774790	7685171	5999464	1061732	7061196	0.849639
31	PC-9_3_9	2392	97.63	25254512	7.88	95.36	37.14	68.61	0.23	140149	952671	8718946	6697472	1313908	8011380	0.835995
32	PC-9_3_10	2810	97.42	29734708	9.27	95.5	37.19	69.32	0.23	184079	1054925	10269665	7901948	1662717	9564665	0.82616
33	PC-9_3_11	2213	97.72	23342156	7.28	95.63	37.24	71.03	0.23	138139	658146	8190609	6378771	1199151	7577922	0.841757
34	PC-9_3_12	1622	97.69	17118084	5.34	95.46	37.14	66.85	0.24	105501	718714	5822218	4443197	849744	5292941	0.839457
35	PC-9_4_1	1288	98.4	13493906	4.62	95.68	37.25	70.01	0.23	90281	416045	4693378	3727343	646315	4373658	0.852226
36	PC-9_4_2	1862	98.23	19536206	6.68	95.93	37.19	65.59	0.22	105065	946003	6716861	5056617	887623	5944240	0.850675
37	PC-9_4_3	1846	98.32	19354998	6.62	95.87	37.28	68.95	0.22	104916	583622	6727193	5271594	838526	6110120	0.862764
38	PC-9_4_4	1925	98.28	20192454	6.91	95.85	37.22	66.92	0.22	109952	799504	6923727	5301300	965726	6267026	0.845904
39	PC-9_4_5	2265	96.5	24197222	8.28	94.73	36.97	70.95	0.22	140490	841520	8515856	6694155	1120704	7814859	0.856593
40	PC-9_4_6	1980	96.87	21067952	7.21	94.75	36.99	70.87	0.23	135280	620224	7357725	5777036	1037063	6814099	0.847806
41	PC-9_4_7	2085	96.74	22223742	7.6	94.72	37	73.1	0.23	115840	359265	7838271	6262667	946364	7209031	0.868725
42	PC-9_4_8	1966	96.73	20954716	7.17	94.67	36.91	67.56	0.23	125818	898061	7199802	5523837	964818	6488655	0.851307
43	PC-9_4_9	1851	96.66	19742996	6.75	94.67	36.95	69.6	0.23	104539	603185	6826707	5342924	874903	6217827	0.859291
44	PC-9_4_10	1781	96.3	19063204	6.52	94.72	36.91	67.47	0.23	135064	738673	6491115	5001811	883267	5885078	0.849914
45	PC-9_4_11	2002	96.59	21371614	7.31	94.28	36.78	65.79	0.24	140841	796356	7063972	5446035	995190	6441225	0.845497
46	PC-9_4_12	2006	96.58	21417320	7.33	94.52	36.91	70.43	0.23	135947	676041	7429105	5764831	1101273	6866104	0.839607

## Sheet: VMRC-LCD
VMRC-LCD, 46 libraries
No.	Description	Yield (Mbases)	% PF	# Reads	% of raw clusters per lane	% of >= Q30 Bases (PF)	Mean Quality Score (PF) Max =40	Align (%)	Error (%)	ribosomal	chrM	Use tag	Refseq in	Refseq out	Total Refseq in+out	rate
1	VMRC-LCD_1_1	2354	96.2	25232126	9.43	93.94	36.79	66.2	0.24	142158	1330794	8485628	6219377	1733017	7952394	0.782076
2	VMRC-LCD_1_2	2318	96.7	24715210	9.24	94.51	36.85	61.3	0.22	126291	1690999	8165509	5925643	1378360	7304003	0.811287
3	VMRC-LCD_1_3	1473	93.96	16163514	6.04	94.03	36.79	67.01	0.24	73964	791158	5361124	3936910	1089262	5026172	0.783282
4	VMRC-LCD_1_4	1590	96.53	16978680	6.34	93.54	36.67	64	0.24	78834	903489	5565481	4049225	1104573	5153798	0.785678
5	VMRC-LCD_1_5	1995	96.03	21414868	8	93.65	36.7	66.68	0.24	76931	691519	7121536	5340844	1136404	6477248	0.824555
6	VMRC-LCD_1_7	2977	96.23	31892022	11.92	94.25	36.81	63.5	0.22	150997	1704742	10552894	7674789	1862338	9537127	0.804728
7	VMRC-LCD_1_9	1911	96.31	20459862	7.65	93.52	36.64	65.05	0.24	71614	783457	6728295	5075981	958679	6034660	0.841138
8	VMRC-LCD_1_10	2310	95.91	24832358	9.28	93.31	36.53	59.9	0.25	110314	1241001	7730433	5536649	1415739	6952388	0.796367
9	VMRC-LCD_1_11	1575	94.74	17140032	6.4	94.04	36.81	68.73	0.24	94649	618898	5761300	4388217	952675	5340892	0.821626
10	VMRC-LCD_1_12	1868	99.02	19449198	7.27	94.94	37.02	65.68	0.24	120290	745422	6502573	4942804	1018104	5960908	0.829203
11	VMRC-LCD_2_1	1393	95.81	14989728	5.31	93.42	36.63	63.23	0.27	117567	773952	4785373	3495920	938216	4434136	0.788411
12	VMRC-LCD_2_2	3097	95.86	33306378	11.79	93.74	36.74	67.83	0.25	166479	1227697	11169507	8281136	2000360	10281496	0.805441
13	VMRC-LCD_2_3	2310	95.85	24847874	8.8	94	36.81	68.24	0.26	142812	1001588	8368069	6361610	1402353	7763963	0.819377
14	VMRC-LCD_2_4	1899	96.01	20386298	7.22	93.68	36.69	66.48	0.26	101776	802713	6754823	5086872	1067119	6153991	0.826597
15	VMRC-LCD_2_5	2187	95.82	23526840	8.33	93.61	36.68	64.11	0.27	122341	1361709	7694719	5510896	1602057	7112953	0.774769
16	VMRC-LCD_2_6	1928	95.52	20811916	7.37	93.4	36.63	66.74	0.27	110205	834728	6876464	5120909	1177726	6298635	0.813019
17	VMRC-LCD_2_7	2413	95.15	26147178	9.26	93.7	36.66	61.96	0.26	121815	1700666	8368846	6010027	1728517	7738544	0.776635
18	VMRC-LCD_2_8	916	96.04	9833462	3.48	93.53	36.67	66.09	0.27	65374	403060	3218076	2408925	579943	2988868	0.805966
19	VMRC-LCD_2_9	1464	95.34	15827756	5.6	93.37	36.56	65.09	0.26	56657	556846	5138465	3852864	728330	4581194	0.841017
20	VMRC-LCD_2_10	1871	95.48	20199948	7.15	93.72	36.74	70.04	0.27	102926	678843	6855701	5237034	1099608	6336642	0.826468
21	VMRC-LCD_2_11	2541	95.73	27363438	9.69	93.69	36.69	65.3	0.26	107067	1530223	9139685	6736723	1624636	8361359	0.805697
22	VMRC-LCD_2_12	1990	98.71	20788686	7.36	94.98	37.02	65.69	0.25	85094	928850	6988373	5184395	1187457	6371852	0.81364
23	VMRC-LCD_3_1	2250	97.48	23790166	8.37	94.52	36.92	66.16	0.27	92391	790759	7857391	5916770	1211285	7128055	0.830068
24	VMRC-LCD_3_2	1863	96.37	19928938	7.01	93.78	36.77	68.83	0.27	100117	739644	6719814	5140671	1088364	6229035	0.825276
25	VMRC-LCD_3_3	2989	97.55	31593792	11.12	94.77	37.01	69.17	0.28	123636	976328	10747598	8434760	1321302	9756062	0.864566
26	VMRC-LCD_3_4	1851	97.62	19543454	6.88	94.17	36.84	68.04	0.27	94096	661025	6552397	4972206	1082964	6055170	0.821151
27	VMRC-LCD_3_5	1574	95.48	16992616	5.98	93.76	36.72	66.23	0.27	73128	824631	5626163	4203678	959200	5162878	0.814212
28	VMRC-LCD_3_6	1524	98.6	15932072	5.61	94.81	37.01	65.1	0.27	80009	729021	5227273	3801916	1116774	4918690	0.772953
29	VMRC-LCD_3_7	854	97.53	9023170	3.17	94.25	36.89	67.47	0.28	61245	369373	3018642	2297153	520594	2817747	0.815245
30	VMRC-LCD_3_8	1148	98.62	11995670	4.22	94.58	36.93	67.49	0.27	64541	458487	4042557	3036192	702587	3738779	0.812081
31	VMRC-LCD_3_9	1457	97.85	15354534	5.4	94.44	36.9	66.96	0.27	71969	681303	5160292	3875415	888091	4763506	0.813564
32	VMRC-LCD_3_10	3857	95.88	41476202	14.59	93.79	36.69	66.78	0.27	152019	1641529	13802387	10620589	1739024	12359613	0.859298
33	VMRC-LCD_3_11	2000	99.12	20802680	7.32	95.77	37.28	65.73	0.27	110893	1155698	6994096	5015562	1547738	6563300	0.764183
34	VMRC-LCD_3_12	1732	99.14	18007132	6.34	95.76	37.26	67.58	0.27	79050	734840	6154219	4580267	1062676	5642943	0.811681
35	VMRC-LCD_4_1	819	95.36	8857572	2.58	93.46	36.64	67.79	0.26	36491	374323	2468092	1842039	448042	2290081	0.804355
36	VMRC-LCD_4_2	2293	94.41	25040846	7.29	93.76	36.6	60.38	0.25	93178	1710565	6661725	4738831	1265765	6004596	0.789201
37	VMRC-LCD_4_3	1701	94.91	18472188	5.38	93.49	36.63	69.44	0.26	89113	423288	5148287	3994565	709113	4703678	0.849243
38	VMRC-LCD_4_4	2478	94.51	27031934	7.87	93.26	36.48	56.87	0.25	79839	2441236	7107093	4805841	1606882	6412723	0.749423
39	VMRC-LCD_4_5	3591	94.05	39366194	11.46	93.91	36.7	67.84	0.26	200850	1485286	10912151	8045767	1965908	10011675	0.803638
40	VMRC-LCD_4_6	1683	94.58	18345250	5.34	93.76	36.66	65.18	0.26	88905	1026012	5039675	3692810	964257	4657067	0.792948
41	VMRC-LCD_4_7	2952	94.7	32137404	9.36	93.93	36.68	62.2	0.25	143526	2056541	8682179	6154344	1742081	7896425	0.779384
42	VMRC-LCD_4_8	1775	94.49	19364690	5.64	93.42	36.6	68.23	0.26	87062	767837	5398579	4083455	902624	4986079	0.818971
43	VMRC-LCD_4_9	1846	95.1	20015332	5.83	92.92	36.4	65.4	0.25	68497	983305	5515729	4133993	814429	4948422	0.835416
44	VMRC-LCD_4_10	2366	97.53	25008540	7.28	94.95	36.93	60.99	0.25	96462	1773111	6762031	4839016	1316909	6155925	0.786075
45	VMRC-LCD_4_11	2122	97.8	22366600	6.51	95.05	37.04	67.97	0.26	110160	864987	6307174	4733693	1111753	5845446	0.809809
46	VMRC-LCD_4_12	1658	97.9	17460770	5.08	95.07	37.01	61.92	0.25	58374	1141916	4741972	3396995	936211	4333206	0.783945

## Sheet: LC2ad-R
LC2/ad-R, 70 libraries
No.	Description	Yield (Mbases)	% PF	# Reads	% of raw clusters per lane	% of >= Q30 Bases (PF)	Mean Quality Score (PF) Max =40	Align (%)	Error (%)	ribosomal	chrM	Use tag	Refseq in	Refseq out	Total Refseq in+out	rate
1	LC2/ad-R_2	1683	97.77	17744210	6.23	92.93	36.26	41.75	0.21	161371	1242362	4628188	2970267	884434	3854701	0.770557
2	LC2/ad-R_3	3726	98.01	39193042	13.76	93.59	36.59	51.56	0.21	317142	3231005	11814431	8227736	2516672	10744408	0.765769
3	LC2/ad-R_4	1880	96.44	20101736	7.06	92.58	36.18	40.97	0.24	270519	2251202	5237163	3389582	1518074	4907656	0.690672
4	LC2/ad-R_5	2780	97.82	29297774	10.29	93.54	36.59	54.65	0.22	292812	1757037	8659971	6590706	1599216	8189922	0.804734
5	LC2/ad-R_7	3462	97.17	36730956	12.9	93.93	36.55	40.31	0.2	172279	5012183	10432619	5981568	3185664	9167232	0.652494
6	LC2/ad-R_9	2253	98.02	23695418	8.32	93.58	36.51	52.65	0.21	191444	1172360	6980783	5018562	1034730	6053292	0.829063
7	LC2/ad-R_10	2379	97.9	25047284	8.8	93.16	36.43	51.45	0.21	203588	1460144	7254135	5302910	1232983	6535893	0.811352
8	LC2/ad-R_11	3296	97.77	34755586	12.21	93.52	36.53	54.86	0.2	223477	1675797	10541042	7693516	1549945	9243461	0.83232
9	LC2/ad-R_12	3713	96.8	39548542	13.89	93.76	36.59	57.69	0.21	275140	2018375	12327937	8962347	2066372	11028719	0.812637
10	LC2/ad-R_13	5717	96.66	60973968	17.99	93.47	36.51	57.18	0.2	571577	2753461	18656054	14195115	2561112	16756227	0.847155
11	LC2/ad-R_17	4262	96.82	45386172	13.39	93.18	36.46	58.59	0.2	399338	2023764	14106377	10648131	2103138	12751269	0.835064
12	LC2/ad-R_18	5181	96.73	55215994	16.29	93.43	36.5	56.55	0.2	398938	2500427	16944781	12627580	2342656	14970236	0.843512
13	LC2/ad-R_19	5258	96.62	56104164	16.55	93.63	36.5	51.64	0.19	287118	2991979	16547562	11641389	2546581	14187970	0.820511
14	LC2/ad-R_21	4315	96.94	45892890	13.54	93.22	36.44	51.91	0.2	358151	3350964	13713181	9813121	2524149	12337270	0.795405
15	LC2/ad-R_24	4289	96.82	45667310	13.47	93.04	36.39	57.51	0.2	365223	2240683	14135956	10646209	2051449	12697658	0.838439
16	LC2/ad-R_25	2534	98.08	26638614	10.86	94.37	36.82	59.69	0.22	233065	742028	8176969	6559335	886920	7446255	0.88089
17	LC2/ad-R_26	2462	98.05	25891716	10.55	94.54	36.85	56.48	0.22	191688	1342025	7915651	5899523	1276911	7176434	0.822069
18	LC2/ad-R_27	3014	98.02	31694748	12.92	94.72	36.9	58.32	0.2	200747	1302486	9953890	7497870	1222581	8720451	0.859803
19	LC2/ad-R_28	2299	98.06	24170974	9.85	94.08	36.72	56.56	0.23	209035	1015289	7284703	5571157	995982	6567139	0.848339
20	LC2/ad-R_29	1915	98.01	20140172	8.21	93.99	36.68	55.47	0.22	140651	759611	6034887	4531283	750077	5281360	0.857977
21	LC2/ad-R_30	1863	98.07	19584750	7.98	93.76	36.65	58.77	0.23	172760	682900	5989979	4677607	769807	5447414	0.858684
22	LC2/ad-R_32	1705	98.06	17929864	7.31	93.67	36.59	50.19	0.24	162866	1264741	5088561	3690532	991110	4681642	0.788299
23	LC2/ad-R_33	2788	98.13	29292588	11.94	95.11	37.01	58.86	0.21	189337	1152443	9248948	6880944	1241338	8122282	0.847169
24	LC2/ad-R_34	1815	97.94	19101014	7.79	94.09	36.74	57.25	0.22	147197	873841	5885636	4469500	822552	5292052	0.844568
25	LC2/ad-R_36	2149	98.08	22591468	9.21	94.14	36.75	58.11	0.22	154665	1010610	7033550	5374026	937915	6311941	0.851406
26	LC2/ad-R_37	3048	97.53	32220900	11.04	94.1	36.72	57.5	0.19	288274	1462367	9853128	7696631	1413054	9109685	0.844884
27	LC2/ad-R_38	2686	97.52	28399868	9.73	94.29	36.76	56.27	0.18	197801	1422839	8787197	6472585	1361755	7834340	0.826181
28	LC2/ad-R_40	2774	97.49	29338800	10.05	94.18	36.76	60.53	0.19	236585	1025529	9338718	7346986	1139467	8486453	0.865731
29	LC2/ad-R_41	2170	97.52	22940564	7.86	93.6	36.57	54.87	0.2	215335	1219241	6881762	5237375	1103901	6341276	0.825918
30	LC2/ad-R_42	2212	97.47	23399252	8.02	93.8	36.62	55.7	0.19	206293	1100872	7120204	5351370	1063298	6414668	0.83424
31	LC2/ad-R_44	3689	97.43	39039544	13.37	94.52	36.81	58.33	0.17	244187	1756352	12428707	9285540	1727463	11013003	0.843143
32	LC2/ad-R_45	3345	97.51	35368646	12.12	94.66	36.86	60.98	0.17	243924	1370772	11455821	8731759	1481783	10213542	0.85492
33	LC2/ad-R_46	2606	97.33	27602256	9.46	93.79	36.63	58.17	0.19	240299	1021931	8506221	6640949	1004339	7645288	0.868633
34	LC2/ad-R_47	3858	97.56	40763944	13.96	94.04	36.72	58.56	0.18	300803	1820993	12942153	9859936	1754308	11614244	0.848952
35	LC2/ad-R_49	3819	97.04	40565492	12.31	93.53	36.56	60.9	0.18	317311	997119	12740822	10087704	1436417	11524121	0.875356
36	LC2/ad-R_50	3579	97.15	37976998	11.52	93.53	36.57	57.98	0.19	290154	1899820	11842515	9002523	1900523	10903046	0.825689
37	LC2/ad-R_51	2782	97.1	29537174	8.96	93.25	36.46	60.24	0.19	237943	547315	9076395	7234595	900834	8135429	0.88927
38	LC2/ad-R_52	1829	96.79	19486330	5.91	91.38	35.89	44.06	0.27	236145	1939240	5006390	3425892	1498553	4924445	0.695691
39	LC2/ad-R_53	4216	96.94	44836310	13.6	93.85	36.61	58.9	0.18	330154	1698891	14168950	10773846	1735230	12509076	0.861282
40	LC2/ad-R_54	2772	97.17	29409294	8.92	93.07	36.42	56.23	0.2	239989	1227198	8868456	6874403	1157539	8031942	0.855883
41	LC2/ad-R_55	2409	96.87	25641900	7.78	92.78	36.29	54.42	0.2	169956	713043	7435337	5628132	815915	6444047	0.873385
42	LC2/ad-R_57	4923	97.08	52280744	15.86	94.1	36.69	58.72	0.18	328802	2016891	16572719	12569603	2010936	14580539	0.862081
43	LC2/ad-R_60	3021	97.14	32066230	9.73	93.94	36.66	59.55	0.19	275800	1065520	9998313	7842786	1257220	9100006	0.861844
44	LC2/ad-R_63	3335	97.52	35253106	12.38	93.92	36.65	57.88	0.41	257500	1398766	9585692	7253721	1268711	8522432	0.851133
45	LC2/ad-R_65	3330	97.56	35192384	12.36	93.88	36.66	56.22	0.43	264256	1634606	9391739	7042442	1369421	8411863	0.837204
46	LC2/ad-R_66	2175	97.59	22971566	8.07	93	36.4	56.21	0.44	206740	1046313	5988444	4695070	820341	5515411	0.851264
47	LC2/ad-R_67	4014	97.51	42440304	14.91	94.21	36.73	57.18	0.41	305144	2108170	11569762	8580019	1715745	10295764	0.833354
48	LC2/ad-R_68	2939	97.57	31054902	10.91	94.13	36.72	58.04	0.41	210715	1137562	8431856	6247344	1217397	7464741	0.836914
49	LC2/ad-R_69	3612	97.63	38140518	13.4	94.13	36.72	54.67	0.42	374672	2683048	10169683	7390206	2064463	9454669	0.781646
50	LC2/ad-R_70	2231	97.44	23600624	8.29	92.87	36.36	52.19	0.44	234064	1799112	6034726	4471772	1196252	5668024	0.788947
51	LC2/ad-R_71	2899	97.65	30600124	10.75	92.67	36.34	55.87	0.45	303237	1678790	7912803	6260214	1230216	7490430	0.835762
52	LC2/ad-R_74	3349	97.86	35276234	12.89	94.49	36.83	56.02	0.2	243211	1731772	10847505	8073422	1621764	9695186	0.832725
53	LC2/ad-R_75	3121	97.8	32897778	12.02	94.18	36.72	53.35	0.2	296583	1917670	9790238	7233127	1546023	8779150	0.823898
54	LC2/ad-R_76	3014	95.53	32529456	11.89	93.56	36.47	58.88	0.21	259262	1351258	10073342	7698122	1323669	9021791	0.853281
55	LC2/ad-R_77	4125	97.85	43461490	15.88	94.61	36.84	57.31	0.19	318651	1550760	13470372	10211955	1550461	11762416	0.868185
56	LC2/ad-R_79	2101	97.75	22157428	8.1	93.31	36.44	55	0.21	249675	897750	6530756	4929548	918413	5847961	0.842952
57	LC2/ad-R_80	3534	97.9	37212668	13.6	94.55	36.84	56.67	0.2	354023	1376444	11227924	8650462	1473592	10124054	0.854446
58	LC2/ad-R_81	2619	97.94	27571268	10.07	94.1	36.71	54.18	0.21	331826	1281789	8007315	6000800	1363774	7364574	0.81482
59	LC2/ad-R_82	2537	97.79	26743980	9.77	93.56	36.58	56.96	0.2	238248	1210561	8171204	6211523	1213625	7425148	0.836552
60	LC2/ad-R_86	2688	97.35	28460842	9.63	94.37	36.72	50.38	0.19	200861	2053474	8420493	5811936	1587642	7399578	0.785442
61	LC2/ad-R_87	3214	97.44	34004252	11.5	94.46	36.78	58.03	0.18	212010	1505238	10790979	8051028	1355948	9406976	0.855857
62	LC2/ad-R_88	1646	97.4	17418664	5.89	93.55	36.52	57.74	0.2	196597	287589	5207464	4062514	460325	4522839	0.898222
63	LC2/ad-R_89	1509	97.46	15964858	5.4	93.63	36.56	55.98	0.2	166548	584001	4753272	3607894	617658	4225552	0.853828
64	LC2/ad-R_90	2161	97.36	22885906	7.74	93.87	36.62	56.96	0.2	202619	1138570	7042409	5300181	1043264	6343445	0.835537
65	LC2/ad-R_91	2294	97.3	24300460	8.22	94.01	36.64	49.34	0.2	182723	1951649	7024404	4919598	1446449	6366047	0.772787
66	LC2/ad-R_92	3940	97.3	41749182	14.13	94.93	36.86	56.66	0.17	219357	2085939	13272684	9546415	1712968	11259383	0.847863
67	LC2/ad-R_93	2862	97.51	30257264	10.24	94.09	36.68	46.23	0.21	281806	3170640	8582320	5844752	2155638	8000390	0.730558
68	LC2/ad-R_94	2701	97.3	28614660	9.68	93.58	36.57	57.35	0.2	243989	1598512	8872282	6684287	1421340	8105627	0.824648
69	LC2/ad-R_95	2018	97.51	21331010	7.22	93.14	36.43	55.38	0.21	224525	1043915	6398360	4788242	987890	5776132	0.82897
70	LC2/ad-R_96	2107	97.54	22268894	7.53	93.57	36.53	57.16	0.2	211156	871548	6799623	5214419	838542	6052961	0.861466

## Sheet: LC2ad+van
LC2/ad+Vandetanib, 28 libraries
No.	Description	Yield (Mbases)	% PF	# Reads	% of raw clusters per lane	% of >= Q30 Bases (PF)	Mean Quality Score (PF) Max =40	Align (%)	Error (%)	ribosomal	chrM	Use tag	Refseq in	Refseq out	Total Refseq in+out	rate
1	LC2/ad_van_6_1	1793	97.28	18998508	7.17	93.83	36.66	64.98	0.25	176414	951659	6238049	5014051	907818	5921869	0.846701
2	LC2/ad_van_6_2	2372	97.95	24965962	9.43	94.2	36.8	68.07	0.24	199939	988226	8488208	6791337	1253076	8044413	0.84423
3	LC2/ad_van_6_4	3106	97.93	32699328	12.35	94.59	36.81	67.41	0.23	215099	832855	11054416	8869923	1106109	9976032	0.889123
4	LC2/ad_van_6_7	2336	97.98	24579842	9.28	94.21	36.78	66.61	0.24	201752	1042766	8266611	6568436	1165740	7734176	0.849274
5	LC2/ad_van_6_8	2445	98.3	25643780	9.68	94.49	36.82	60.48	0.23	133156	1386341	8146491	6260701	1301621	7562322	0.827881
6	LC2/ad_van_6_9	2674	98.15	28088918	10.61	94.54	36.86	66.66	0.23	201843	943011	9397692	7529674	1240156	8769830	0.858588
7	LC2/ad_van_6_10	1802	98.01	18954504	7.16	93.75	36.69	70.18	0.24	222401	360148	6433530	5444841	650322	6095163	0.893305
8	LC2/ad_van_6_11	2246	98.01	23624040	8.92	94.14	36.79	70.31	0.23	224981	551727	8129870	6753346	861870	7615216	0.886823
9	LC2/ad_van_6_12	2861	98.04	30086974	11.36	94.65	36.91	68.7	0.23	200460	1020662	10308851	8348141	1228290	9576431	0.871738
10	LC2/ad_van_7_2	3208	98.18	33683812	13.13	94.41	36.8	50.07	0.26	247734	1473914	8590110	6802475	1396381	8198856	0.829686
11	LC2/ad_van_7_4	1936	96.78	20623004	8.04	93.71	36.58	65.22	0.27	156159	775423	6691065	5290445	920725	6211170	0.851763
12	LC2/ad_van_7_5	2600	98.05	27340828	10.66	93.92	36.74	68.12	0.26	294277	893621	9147106	7537243	1174932	8712175	0.865139
13	LC2/ad_van_7_6	2231	98.14	23434562	9.14	94.04	36.77	66.02	0.27	236220	939544	7662430	6178419	1139088	7317507	0.844334
14	LC2/ad_van_7_7	2708	98.28	28407756	11.07	94.55	36.88	68.65	0.25	211776	890367	9692481	7905652	1066269	8971921	0.881155
15	LC2/ad_van_7_8	2703	98.06	28422770	11.08	94.38	36.82	63.97	0.26	239284	1409939	9295925	7370452	1333955	8704407	0.846749
16	LC2/ad_van_7_11	2205	98.21	23147542	9.02	93.99	36.68	59.31	0.26	164912	1713755	7320151	5456369	1443237	6899606	0.790823
17	LC2/ad_van_7_12	2611	98.37	27365916	10.67	94.44	36.79	65.52	0.25	149590	895356	9104261	7207964	956127	8164091	0.882886
18	LC2/ad_van_8_1	2173	98.34	22776888	9.18	94.49	36.91	66.98	0.24	190292	1091294	7687524	6242296	1182212	7424508	0.840769
19	LC2/ad_van_8_2	2311	98.39	24212094	9.75	94.87	36.98	68.91	0.24	189223	929822	8327125	6675780	1171388	7847168	0.850725
20	LC2/ad_van_8_4	2035	98.19	21367814	8.61	94.2	36.81	68.77	0.24	178506	673087	7265322	5921526	934449	6855975	0.863703
21	LC2/ad_van_8_5	2161	98.12	22709268	9.15	94.32	36.84	67.01	0.24	177537	1031608	7675838	6249273	1025659	7274932	0.859015
22	LC2/ad_van_8_6	2086	98.19	21899930	8.82	94.29	36.84	69.24	0.24	172173	707292	7479292	6095702	972250	7067952	0.862442
23	LC2/ad_van_8_7	2240	98.1	23541382	9.48	94.43	36.85	68.3	0.24	189398	685649	7976913	6559072	889286	7448358	0.880606
24	LC2/ad_van_8_8	877	98.49	9180068	3.7	93.68	36.59	61.78	0.29	94444	325169	2851260	2233881	406879	2640760	0.845924
25	LC2/ad_van_8_9	1378	97.63	14554058	5.86	93.82	36.65	64.55	0.25	159400	496165	4697325	3747156	656816	4403972	0.850858
26	LC2/ad_van_8_10	1916	98.06	20141152	8.11	94.4	36.88	69.29	0.24	153467	653390	6863119	5641970	863238	6505208	0.8673
27	LC2/ad_van_8_11	2385	98.44	24981932	10.06	94.87	36.97	69.71	0.23	170847	869886	8696540	7144587	998933	8143520	0.877334
28	LC2/ad_van_8_12	2459	98.08	25842986	10.41	94.52	36.9	73.03	0.23	195612	420654	9090314	7597217	946727	8543944	0.889193

## Sheet: LC2ad-R+van
LC2/ad-R+Vandetanib, 58 libraries
No.	Description	Yield (Mbases)	% PF	# Reads	% of raw clusters per lane	% of >= Q30 Bases (PF)	Mean Quality Score (PF) Max =40	Align (%)	Error (%)	ribosomal	chrM	Use tag	Refseq in	Refseq out	Total Refseq in+out	rate
1	LC2/ad-R_van_1_1	1365	96.57	14567786	5.59	90.39	35.51	27.18	0.41	183168	2223381	2854258	991961	1821559	2813520	0.352569
2	LC2/ad-R_van_1_2	1488	96.99	15812208	6.06	91.29	35.73	33.02	0.37	199774	1714092	3477046	1971465	1092164	3063629	0.643506
3	LC2/ad-R_van_1_3	1578	97.02	16768972	6.43	92.32	36.15	46.81	0.35	138948	1503623	4462548	2733994	1262636	3996630	0.684075
4	LC2/ad-R_van_1_4	1597	95.93	17158812	6.58	92.2	36.06	48.21	0.37	96580	1260852	4498303	3059688	956248	4015936	0.761887
5	LC2/ad-R_van_1_5	1843	97.1	19563316	7.5	92.19	36.12	51.63	0.36	167987	1070318	5076404	3537876	1097280	4635156	0.76327
6	LC2/ad-R_van_1_6	1271	96.99	13510998	5.18	92.2	36.11	50.54	0.37	85761	698142	3583847	2564897	584214	3149111	0.814483
7	LC2/ad-R_van_1_7	1692	96.67	18040974	6.92	92.23	36.07	46.15	0.35	170973	1039519	4566200	3137126	816212	3953338	0.793539
8	LC2/ad-R_van_1_8	1715	97.15	18200756	6.98	92.53	36.26	55.22	0.35	165911	1046209	5135082	3750849	975249	4726098	0.793646
9	LC2/ad-R_van_1_9	1636	97.12	17369420	6.66	92.05	36.11	53.22	0.37	170523	916611	4023364	3215266	479471	3694737	0.870229
10	LC2/ad-R_van_1_10	1855	97.45	19621516	7.52	92.75	36.29	49.34	0.35	146167	1611054	5294423	3551648	1298004	4849652	0.732351
11	LC2/ad-R_van_1_11	1851	97.07	19655408	7.54	92.38	36.18	53.06	0.35	164647	934326	5317029	3850732	886296	4737028	0.8129
12	LC2/ad-R_van_1_12	2090	97.46	22110940	8.48	92.8	36.26	46.38	0.35	187924	1810563	4691010	3611834	410082	4021916	0.898038
13	LC2/ad-R_van_1_14	1627	97.19	17261008	6.62	92.2	36.09	50.73	0.36	143974	666137	4562909	3269090	642080	3911170	0.835834
14	LC2/ad-R_van_2_1	1343	97.86	14149694	5.51	88.46	34.91	27.93	0.46	317805	982487	2205232	1117524	1021974	2139498	0.52233
15	LC2/ad-R_van_2_3	1706	97.98	17948772	6.99	92.34	36.17	51.46	0.33	139804	1143962	4961387	3482186	987102	4469288	0.779137
16	LC2/ad-R_van_2_5	1728	97.61	18255010	7.11	92.07	36.06	49.62	0.34	134794	991389	4872220	3407338	839167	4246505	0.802386
17	LC2/ad-R_van_2_6	1879	96.27	20117820	7.83	89.64	35.32	19.24	0.41	135213	4414384	3907019	893676	2993236	3886912	0.229919
18	LC2/ad-R_van_2_7	1431	97.62	15113354	5.88	92.06	36.05	47.32	0.33	85789	768062	3931745	2719741	647362	3367103	0.807739
19	LC2/ad-R_van_2_8	1614	97.59	17053288	6.64	90.05	35.44	35.94	0.42	182617	1462430	3500677	2176311	1089124	3265435	0.666469
20	LC2/ad-R_van_2_9	1493	97.67	15758082	6.13	92.11	36.05	46.76	0.32	107543	932236	4143608	2823682	730232	3553914	0.794527
21	LC2/ad-R_van_2_10	1977	97.56	20889524	8.13	92.12	36.1	52.68	0.34	176485	866583	5669105	4118561	914117	5032678	0.818364
22	LC2/ad-R_van_2_11	1902	97.55	20101874	7.82	92.12	36.12	51.76	0.34	147929	1215954	5494507	3887384	1088663	4976047	0.781219
23	LC2/ad-R_van_2_12	1371	97.66	14469028	5.63	91.56	35.89	37.37	0.37	183193	1694845	3422497	1982503	1126526	3109029	0.63766
24	LC2/ad-R_van_2_14	1735	97.62	18325208	7.13	92.08	36.08	49.05	0.35	153843	1069472	4839646	3415998	849362	4265360	0.80087
25	LC2/ad-R_van_3_1	1438	98.3	15080156	6.66	93.78	36.53	49.55	0.65	100888	1044364	3586851	2460807	742780	3203587	0.768141
26	LC2/ad-R_van_3_2	1347	98.06	14162892	6.26	93.2	36.39	53.03	0.65	104388	604920	3390828	2489294	549518	3038812	0.819167
27	LC2/ad-R_van_3_3	1226	97.94	12902706	5.7	93.08	36.33	47.81	0.65	82247	941995	3015907	2035363	667621	2702984	0.753006
28	LC2/ad-R_van_3_5	1471	98.03	15475394	6.84	93.56	36.5	53.95	0.64	87718	711089	3819697	2778625	628218	3406843	0.815601
29	LC2/ad-R_van_3_6	1192	98.2	12519098	5.53	93.34	36.39	46.74	0.63	88751	579348	2825309	1977822	430469	2408291	0.821255
30	LC2/ad-R_van_3_7	1167	98.05	12274806	5.42	93.29	36.39	49.23	0.65	78230	757077	2898811	2002846	547418	2550264	0.785348
31	LC2/ad-R_van_3_8	1237	98.22	12981672	5.73	93.48	36.47	49.54	0.65	83016	969143	3109227	2121365	688592	2809957	0.754946
32	LC2/ad-R_van_3_9	1453	97.99	15291014	6.75	93.34	36.42	51.81	0.66	110696	962161	3708427	2633754	709719	3343473	0.78773
33	LC2/ad-R_van_3_10	1450	97.96	15260650	6.74	93.62	36.48	49.54	0.65	84243	1031217	3666369	2504059	715042	3219101	0.777875
34	LC2/ad-R_van_3_11	1709	98.06	17969726	7.94	93.39	36.39	50.4	0.65	143066	831103	4230524	2975603	679267	3654870	0.814147
35	LC2/ad-R_van_3_14	1389	98.03	14605768	6.45	93.19	36.41	51.9	0.65	109762	925166	3492157	2500188	722487	3222675	0.775811
36	LC2/ad-R_van_4_1	1572	98.18	16508838	6.18	87.93	34.81	50.15	0.29	148260	939094	4525570	3138796	828232	3967028	0.791221
37	LC2/ad-R_van_4_3	1775	98.12	18653110	6.98	87.61	34.71	50.07	0.29	110910	621046	5033024	3618455	619723	4238178	0.853776
38	LC2/ad-R_van_4_4	1852	97.52	19576536	7.33	87.4	34.6	44.74	0.27	112813	1164307	5093545	3390970	818875	4209845	0.805486
39	LC2/ad-R_van_4_5	1755	97.68	18525358	6.94	87.63	34.79	53.25	0.3	144147	1059176	5235131	3735969	1004700	4740669	0.788068
40	LC2/ad-R_van_4_6	1615	97.58	17057960	6.39	87.57	34.72	51.51	0.29	107231	707495	4726431	3344824	693357	4038181	0.8283
41	LC2/ad-R_van_4_7	1774	97.66	18729032	7.01	86.74	34.51	46.23	0.3	246724	800497	4315832	1982498	2298565	4281063	0.463085
42	LC2/ad-R_van_4_8	2212	97.64	23358908	8.75	87.79	34.76	48.02	0.29	155909	1527581	6316559	4308306	1175499	5483805	0.785642
43	LC2/ad-R_van_4_9	1819	97.57	19221538	7.2	87.56	34.75	51	0.29	143971	1126412	5343510	3665626	1084352	4749978	0.771714
44	LC2/ad-R_van_4_10	1587	97.49	16781412	6.28	87.18	34.58	45.86	0.32	157174	1095106	4338160	2896532	882558	3779090	0.766463
45	LC2/ad-R_van_4_11	1270	97.64	13408152	5.02	86.73	34.48	40.39	0.35	222850	1594176	3251348	1402540	1808509	3211049	0.436786
46	LC2/ad-R_van_4_13	1875	97.52	19817948	7.42	87.79	34.79	51.06	0.28	132101	969569	5498027	3871522	881420	4752942	0.814553
47	LC2/ad-R_van_5_1	1602	97.97	16857320	6.19	92.93	36.3	53.34	0.3	148717	932140	4793222	3414995	878338	4293333	0.795418
48	LC2/ad-R_van_5_2	1790	97.93	18841468	6.92	93.09	36.3	51.57	0.29	116492	917670	5269753	3745126	763209	4508335	0.830712
49	LC2/ad-R_van_5_3	1852	97.91	19501456	7.16	92.94	36.28	51.3	0.31	174523	1126914	5392852	3813448	978656	4792104	0.795777
50	LC2/ad-R_van_5_4	1524	96.07	16358654	6.01	92.07	35.99	56.16	0.32	143077	508229	4572779	3448709	626191	4074900	0.84633
51	LC2/ad-R_van_5_5	1706	97.96	17951870	6.59	92.17	36.02	45.36	0.31	150756	959611	4491390	3162405	770994	3933399	0.803988
52	LC2/ad-R_van_5_6	1735	97.87	18281190	6.72	92.93	36.25	51.42	0.3	138331	1010415	5127026	3603700	847726	4451426	0.809561
53	LC2/ad-R_van_5_7	1754	97.93	18464530	6.78	93.04	36.27	47.36	0.3	159502	1470344	5020581	3320676	1075810	4396486	0.755302
54	LC2/ad-R_van_5_8	1442	97.47	15246736	5.6	92.29	36.13	54.39	0.31	145856	783040	4330498	3184018	704552	3888570	0.818815
55	LC2/ad-R_van_5_9	1575	97.58	16643102	6.11	92.3	36.09	50.68	0.31	152433	997706	4577803	3221137	810961	4032098	0.798874
56	LC2/ad-R_van_5_11	1184	97.43	12526260	4.6	88.61	34.93	30.03	0.45	356988	889274	2126032	1181174	857811	2038985	0.579295
57	LC2/ad-R_van_5_12	1798	97.79	18956246	6.96	92.9	36.3	55.89	0.31	193922	742686	5424383	4022863	828863	4851726	0.829161
58	LC2/ad-R_van_5_13	1338	97.62	14129310	5.19	92.14	36.06	47.62	0.32	106636	936089	3774644	2537978	777763	3315741	0.765433
