# Supplementary material for: Single-cell analysis of lung adenocarcinoma cell lines reveals diverse expression patterns of individual cells invoked by a molecular target drug treatment
Source: Genome Biol. 2015 Apr 3;16(1):66. doi: 10.1186/s13059-015-0636-y (PMC4450998; doi:10.1186/s13059-015-0636-y)
Supplement: Additional file 3: Table S3. — A list of 85 genes using quantitative RT-PCR. [file 13059_2015_636_MOESM3_ESM.xlsx]

## Sheet: Table S3
qPCR
Symbol	Ct (bulk of 200 cells)	Ct (average of single cells
ACTB	15.7496	13.8866
ATP5F1	14.9298	14.9431
YARS	18.1407	20.1593
ZMPSTE24	18.7196	18.5708
ARPC5	16.3692	16.6065
UBR4	19.1322	17.9174
VPS72	19.4359	18.0181
CNIH4	14.3962	14.8074
LRRC47	n.d.	23.8938
SLC39A1	n.d.	23.5644
SOX5	n.d.	n.d.
NOC2L	n.d.	25.4963
MARCKSL1	22.1896	21.3713
MAST2	n.d.	28.4839
UROD	17.9979	19.2322
PSMB2	14.4365	14.4161
PI4KB	n.d.	22.4587
NUDC	21.9621	20.0167
KIAA0907		22.6684
YBX1	18.1134	17.4977
CDC20	23.6117	22.3904
B4GALT3	24.4983	21.7016
RNF220	n.d.	29.4522
SFRS4	24.6612	20.6166
JAK1	n.d.	19.8943
DIRAS3	23.0171	n.d.
ILF2	15.1742	15.3751
TRAPPC3	19.6644	18.727
HBXIP	16.0719	16.3721
PSMD4	17.6372	16.3177
KIF2C	24.3842	n.d.
PARP1	23.3769	22.5002
NCSTN	22.7774	22.2546
IPO13	n.d.	29.7235
KHDRBS1	19.775	18.2652
PSMB4	17.1045	16.5975
WASF2	n.d.	24.2515
TXNIP	19.2033	17.9153
RPA2	19.2799	19.6814
DTL	22.5469	23.4973
S100A11	12.7709	11.7064
WDR77	n.d.	17.7282
RPS27	10.6704	10.3755
PRPF3	21.0879	19.798
HDAC1	22.8784	n.d.
SF3A3	19.3924	19.8775
HSD17B7	20.624	21.0325
PSMA5	14.5041	14.0535
ALDH9A1	22.2715	21.3333
RPL11	12.5656	12.1991
RABGGTB	18.308	17.878
HMGN2	13.0707	12.4375
FAF1	24.3175	22.9416
PTCH1	n.d.	n.d.
KPNA6	16.3503	15.0815
GNPAT	21.9966	20.9779
SFPQ	19.7525	16.6973
KIFAP3	21.605	21.1493
SDHB	18.342	18.4765
PRDX6	19.0097	19.457
TPR	19.2758	18.1112
RPL22	19.8731	19.1003
ETV1	n.d.	n.d.
KIF14	n.d.	23.2547
CAPZA1	18.9219	18.472
ASPM	24.1317	n.d.
VAMP3	19.4431	19.8621
HIST2H2BE	22.8297	22.2726
CREG1	22.2521	21.2345
GNB1	22.4938	21.5309
AHCYL1	20.7202	20.4566
MEAF6	18.5109	17.1307
SRM	n.d.	23.9667
SARS	18.1973	17.7325
MRPL9	23.0255	19.4194
MRPS15	19.9729	19.8702
UFC1	17.4421	17.5234
UBE2Q1	19.429	18.9003
GNL2	20.2128	20.4306
DHRS3	18.7928	16.7097
MGST3	17.1694	17.1818
BCRABL	n.d.	n.d.
AXIN2	n.d.	n.d.
SNRPE	24.518	22.5102
XKR8	n.d.	27.1982
