# Supplementary material for: Single-cell analysis of lung adenocarcinoma cell lines reveals diverse expression patterns of individual cells invoked by a molecular target drug treatment
Source: Genome Biol. 2015 Apr 3;16(1):66. doi: 10.1186/s13059-015-0636-y (PMC4450998; doi:10.1186/s13059-015-0636-y)
Supplement: Additional file 4: Table S5. — Genes with significantly diverse (A) or less diverse (B) expression patterns. [file 13059_2015_636_MOESM4_ESM.xlsx]

## Sheet: Table S5A
Table S5A Genes with significantly more diverse expression patterns
Gene				Subset for test
Symbol	rpkm	Relative divergence	log2(relative divergence)	Avg. rpkm of subset	Avg. relative divergence of subset	log2(avg. relative divergence)	Num of genes in subset	P-value (< 0.05, upper, Poisson)	Fold (> 2)
MMP7	116.479	3.47467	1.79687	104.746	0.826461	-0.341183	930	2.23837e-07	4.40169
TRIB1	51.0763	3.58423	1.84166	47.2111	0.960496	-0.1225	1000	1.92658e-06	3.90187
AXL	121.379	2.98031	1.57546	108.886	0.823435	-0.349219	896	3.82664e-06	3.79652
FAM49B	174.909	2.80366	1.48731	157.667	0.780321	-0.431379	580	6.85478e-06	3.7808
ITGBL1	13.7163	5.83624	2.54504	14.5791	1.39815	0.3907	1000	9.33467e-06	4.45165
UPK2	18.4914	4.55912	2.18875	19.3685	1.25361	0.2486	1000	1.54414e-05	3.83747
CST6	201.395	2.78463	1.47748	179.93	0.785308	-0.430404	495	1.77773e-05	3.75259
TAF9B	21.9177	4.05136	2.01841	22.3377	1.19781	0.1862	1000	3.32022e-05	3.56081
DRG2	16.8233	4.65578	2.21902	17.1289	1.31146	0.3062	1000	3.71802e-05	3.76545
S100A9	49.7591	3.05344	1.61044	46.5268	0.979004	-0.0991	1000	3.97835e-05	3.27056
NSMCE2	358.891	2.37597	1.24851	321.773	0.740018	-0.458368	239	5.56427e-05	3.26454
PTTG1	174.049	2.34382	1.22886	157.067	0.781339	-0.430513	585	8.73334e-05	3.15879
NTM	7.6207	6.18643	2.62911	8.15956	1.73012	0.6922	1000	9.13717e-05	3.82884
CTSF	7.67163	6.01006	2.58738	8.258	1.70506	0.6707	1000	0.000105519	3.77553
IL1RAPL2	26.8863	3.32761	1.73449	26.7893	1.12527	0.0967	1000	0.000131629	3.11188
CXCL1	16.203	4.17286	2.06104	17.2843	1.31657	0.3069	1000	0.000187739	3.37324
RBP2	7.31698	5.77948	2.53094	8.28141	1.71568	0.6784	1000	0.000208082	3.61135
PLAC1	7.16814	5.86832	2.55295	7.81037	1.77211	0.7205	1000	0.000326848	3.5614
CDK3	9.24907	5.17536	2.37166	10.0069	1.61623	0.5918	1000	0.000339176	3.43392
CARD17	4.6214	6.54461	2.71031	5.08808	2.03194	0.9183	1000	0.000429673	3.46296
KANSL1-AS1	5.44814	6.18841	2.62957	5.86655	1.92169	0.8361	1000	0.000440975	3.46647
CDKN3	74.4965	2.2143	1.14685	68.6955	0.882485	-0.2446	1000	0.000448817	2.62342
CCNB1	56.2702	2.51982	1.33332	51.2184	0.960875	-0.1303	1000	0.000489973	2.75799
CAV1	100.844	2.1141	1.08004	92.398	0.842638	-0.3153	1000	0.000559953	2.63051
C1QTNF2	4.62465	6.5463	2.71068	5.09681	2.01984	0.9612	1000	0.000580972	3.36237
SUSD3	5.26233	6.17167	2.62566	5.93623	1.9315	0.8404	1000	0.000613897	3.44681
GPX2	11.234	4.23526	2.08245	12.0144	1.47336	0.4673	1000	0.000645098	3.06343
PLP2	119.167	2.03151	1.02255	106.403	0.825902	-0.344586	905	0.000697765	2.57958
HIST1H4C	596.166	1.82098	0.864718	534.769	0.727544	-0.47439	123	0.000780837	2.52995
ZNF620	5.21163	5.63975	2.49563	5.83095	1.92455	0.845	1000	0.000810092	3.13971
C1orf189	3.94953	6.37986	2.67352	4.44919	2.10647	0.9708	1000	0.000811477	3.25515
TMEM110-MUSTN1	14.31	3.68049	1.8799	15.2607	1.36246	0.3604	1000	0.000854776	2.86691
RFXANK	16.5077	3.52306	1.81683	17.023	1.30754	0.3038	1000	0.00085766	2.85409
PROCR	5.21488	5.61543	2.4894	5.83132	1.92672	0.8453	1000	0.000876718	3.12552
ART4	3.9686	6.55744	2.71313	4.42243	2.09852	1.014	1000	0.000966971	3.24706
LRRC37A4	5.81488	5.43014	2.44099	6.31573	1.88497	0.8142	1000	0.00102746	3.08825
PGM2	25.1023	2.93535	1.55353	25.2149	1.16228	0.1411	1000	0.00103024	2.66186
WFDC10B	5.88674	5.4095	2.43549	6.47785	1.89299	0.821	1000	0.00105277	3.06204
PYGL	17.8563	3.36696	1.75145	18.3623	1.28076	0.2718	1000	0.00105873	2.78881
CYP2B7P1	32.4572	2.65342	1.40786	32.115	1.07568	0.0312	1000	0.00106113	2.59666
IMPDH2	73.0177	2.03773	1.02696	66.3384	0.882265	-0.2431	1000	0.00106819	2.41172
DYNLRB2	3.11372	6.51239	2.70319	3.54013	2.27795	1.0882	1000	0.00112784	3.06309
KIAA0196	32.4547	2.70734	1.43688	31.5605	1.10027	0.0621	1000	0.00115198	2.59328
PARP16	4.20093	5.8147	2.53971	4.70426	2.0469	0.9355	1000	0.00117675	3.04028
BIRC5	81.1253	1.98211	0.987037	73.2806	0.865708	-0.2727	1000	0.00136915	2.39452
UPP1	25.0358	2.81385	1.49255	25.7316	1.15793	0.1347	1000	0.00151238	2.56302
SGPP2	30.6037	2.60664	1.38219	30.2578	1.09376	0.0529	1000	0.00154938	2.51279
HMGA2	11.5109	3.67056	1.876	12.2848	1.43978	0.4389	1000	0.00161875	2.70776
LOC100129216	15.3695	3.27877	1.71315	16.3012	1.32028	0.3179	1000	0.00163131	2.63035
CHPT1	4.41721	5.94228	2.57102	4.97906	2.0348	0.9702	1000	0.00163155	3.03315
TMEM106C	76.6328	1.98459	0.988844	70.3583	0.880151	-0.2515	1000	0.00173085	2.36255
EMP3	12.863	3.54172	1.82445	13.955	1.4061	0.4011	1000	0.00198789	2.68207
ANXA5	101.587	1.87635	0.907932	92.7149	0.840717	-0.3196	1000	0.00213781	2.34166
C11orf86	4.83047	5.18984	2.37569	5.32193	1.97709	0.882	1000	0.00225989	2.81608
UBE2E2	33.7914	2.46745	1.30302	32.4531	1.07565	0.0308	1000	0.00233244	2.41533
CHEK2	2.97674	5.98795	2.58206	3.38544	2.29181	1.097	1000	0.00242197	2.79929
TK1	71.2409	1.93787	0.954472	65.2904	0.898175	-0.2185	1000	0.0024272	2.25476
DFNB59	7.07744	4.79965	2.26293	7.81249	1.78892	0.7304	1000	0.00247315	2.89293
SLC35F3	5.71256	5.00313	2.32283	6.25059	1.91512	0.834	1000	0.00251969	2.80661
KLK6	64.7635	2.03378	1.02416	59.2325	0.927618	-0.1744	1000	0.00254616	2.29511
PDCL2	3.66256	6.32415	2.66087	4.09107	2.23274	1.0988	1000	0.0025746	2.95277
CXCL13	8.32605	4.37269	2.12852	8.90161	1.67191	0.6366	1000	0.00260905	2.81263
UBD	7.36465	4.38789	2.13353	8.05683	1.73066	0.6892	1000	0.00281011	2.72136
C10orf11	39.1726	2.28785	1.19399	37.6955	1.01906	-0.0443	1000	0.00287705	2.35919
TMEM56-RWDD3	35.7674	2.31803	1.2129	34.6027	1.04895	-0.0024	1000	0.00303862	2.32189
CA1	6.32721	4.50284	2.17084	6.89145	1.80078	0.7495	1000	0.00312756	2.67834
AZGP1	13.4702	3.3936	1.76282	14.5403	1.41834	0.4152	1000	0.00314822	2.54491
RDM1	5.87674	5.07893	2.34452	6.58344	1.85938	0.8336	1000	0.00324869	2.84993
EEFSEC	18.7619	2.88135	1.52674	19.654	1.24675	0.2376	1000	0.00326159	2.44383
C8orf12	5.78465	4.75038	2.24804	6.38811	1.85829	0.7864	1000	0.00336015	2.75422
DKK1	38.6523	2.21718	1.14872	36.3409	1.0362	-0.0174	1000	0.00336679	2.24408
SDSL	4.70651	5.09283	2.34847	5.30013	1.94767	0.911	1000	0.00348853	2.70845
OSTC	194.862	1.74479	0.803054	172.886	0.786383	-0.429151	518	0.00371508	2.34926
IL8	34.3084	2.24787	1.16856	33.8052	1.04852	-0.0022	1000	0.00390197	2.2513
YIPF2	8.01419	4.00742	2.00268	8.72139	1.66889	0.6394	1000	0.00406618	2.57269
RABAC1	56.7402	1.93043	0.948921	52.3756	0.936525	-0.1593	1000	0.00426042	2.1558
HPGDS	2.06279	6.52795	2.70663	2.35976	2.55841	1.2482	1000	0.00439945	2.74809
HIST1H2BD	122.86	1.72292	0.784855	110.308	0.823195	-0.351695	885	0.00440743	2.19855
DFNA5	4.75512	4.75365	2.24904	5.37788	1.95931	0.8687	1000	0.00448905	2.60329
MELK	33.2514	2.28169	1.1901	31.8696	1.0742	0.0316	1000	0.00449742	2.23225
HGD	3.80814	5.27361	2.39879	4.36544	2.10281	0.9624	1000	0.00451745	2.70643
MMP1	41.6107	2.14008	1.09767	39.8792	1.01264	-0.0523	1000	0.00451966	2.21909
TMC1	23.8214	2.5337	1.34125	24.1012	1.16986	0.1487	1000	0.00461835	2.28556
CDC20	15.1193	2.93935	1.5555	16.1943	1.3158	0.3127	1000	0.00469653	2.36657
GSDMC	23.9114	2.54685	1.34872	24.4512	1.17729	0.1584	1000	0.0047014	2.28203
PIGT	39.8635	2.10586	1.07441	37.8728	1.02112	-0.037	1000	0.00480766	2.16057
PRR16	26.8319	2.49308	1.31793	26.7647	1.14826	0.1178	1000	0.00487565	2.29761
NT5E	28.3851	2.4613	1.29942	28.0527	1.13477	0.1054	1000	0.00502039	2.28789
TRIM65	3.65047	5.50849	2.46166	4.2022	2.12209	1.0234	1000	0.00509598	2.70993
AP1S2	12.7016	3.31466	1.72886	13.8405	1.42324	0.4112	1000	0.00517317	2.49262
SLC2A9	3.34977	5.33432	2.4153	3.86662	2.19825	1.0312	1000	0.00520776	2.6101
MRPS2	13.6281	3.20098	1.67851	14.7691	1.39042	0.3814	1000	0.00526404	2.45737
CFB	4.86581	4.66344	2.22139	5.36424	1.98225	0.8865	1000	0.00531292	2.52257
HSD17B2	14.086	3.01901	1.59408	15.1104	1.36708	0.3685	1000	0.0054798	2.33849
C15orf60	11.2433	3.3801	1.75707	12.3275	1.46723	0.4557	1000	0.00563007	2.46462
FAM81B	9.72884	3.50061	1.80761	10.6459	1.56017	0.5483	1000	0.00604403	2.39381
CCNB2	27.5888	2.37214	1.24619	27.0956	1.13326	0.1047	1000	0.00606949	2.20608
KIF20A	8.82419	3.8719	1.95304	9.45914	1.63201	0.5989	1000	0.00607203	2.55645
HOXB9	2.48302	6.14773	2.62005	2.78992	2.4504	1.2364	1000	0.00624227	2.60928
RPL21	65.954	1.81743	0.861899	59.886	0.911842	-0.1996	1000	0.00624799	2.0871
C20orf3	24.1837	2.44632	1.29061	24.4175	1.16264	0.135	1000	0.0063939	2.22779
MUC21	8.43744	3.75881	1.91028	9.16176	1.64147	0.6157	1000	0.00650239	2.45305
LRRC61	11.896	3.23084	1.69191	12.935	1.45028	0.445	1000	0.00651155	2.37332
ZNF253	5.13628	4.46938	2.16008	5.61994	1.94169	0.8565	1000	0.00684413	2.4684
AP1M2	44.0014	2.0052	1.00374	41.8507	0.996271	-0.0768	1000	0.00696226	2.11483
TTK	5.09023	4.59581	2.20032	5.63876	1.93442	0.901	1000	0.00696956	2.46113
METTL21C	1.88791	6.55744	2.71313	2.19921	2.61485	1.3292	1000	0.00705235	2.60979
RHOT2	4.21953	5.005	2.32337	4.79269	2.06517	0.9868	1000	0.00718808	2.5255
GINS2	15.7072	2.81136	1.49127	16.5435	1.30983	0.3043	1000	0.0072972	2.27674
CAPG	51.373	1.91364	0.936319	47.5647	0.973011	-0.1071	1000	0.00743358	2.06111
GKN1	1.96512	6.55744	2.71313	2.31197	2.64149	1.3416	1000	0.00747991	2.58745
CCL2	12.4533	3.14509	1.6531	13.2972	1.43384	0.4272	1000	0.00773683	2.33901
HLA-DRA	15.9979	2.8047	1.48785	16.5538	1.32641	0.3232	1000	0.00779275	2.24178
LYG1	3.33326	5.09815	2.34997	3.79999	2.17797	1.0121	1000	0.00798818	2.52779
C9orf117	4.17884	4.99956	2.3218	4.74544	2.06787	0.992	1000	0.00803259	2.51368
APOBEC3A	14.0133	2.81437	1.49281	14.8875	1.35167	0.3516	1000	0.00857089	2.20566
PDE6C	2.25279	5.99037	2.58264	2.5802	2.513	1.2766	1000	0.00861152	2.47263
PPOX	2.61814	5.88757	2.55767	2.98753	2.39862	1.1986	1000	0.00877261	2.5652
CCDC37	2.09326	6.2917	2.65345	2.41821	2.58465	1.3062	1000	0.00877573	2.54427
GNG4	3.0907	5.43311	2.44178	3.5447	2.30425	1.1492	1000	0.00890046	2.44966
QTRT1	6.11512	4.17957	2.06335	6.78481	1.84312	0.774	1000	0.00903652	2.44418
APOBEC3B	15.1163	2.75815	1.4637	15.9775	1.32393	0.3199	1000	0.00913593	2.20962
HLA-DMB	6.19163	4.06731	2.02407	6.76812	1.82744	0.7656	1000	0.00931392	2.39242
CEACAM5	183.215	1.55663	0.638422	163.973	0.784331	-0.430576	556	0.00938119	2.09798
ASIP	3.33	5.36152	2.42264	3.79654	2.22453	1.0912	1000	0.00942545	2.51654
CCDC153	2.2007	6.07807	2.60361	2.49789	2.52488	1.272	1000	0.00953026	2.51684
IFI27L1	26.5814	2.25598	1.17375	26.367	1.1365	0.1085	1000	0.00953251	2.09254
KLRB1	3.0114	5.31666	2.41052	3.46248	2.26072	1.1174	1000	0.00962545	2.45057
PPP1R3F	2.31302	6.01374	2.58826	2.68029	2.51639	1.2674	1000	0.00978159	2.49815
RRM2	7.10977	3.7398	1.90296	7.72615	1.75139	0.7122	1000	0.0100535	2.28273
LPPR5	1.90349	6.54924	2.71133	2.20096	2.70726	1.3692	1000	0.0101185	2.53525
DIAPH3	14.1056	2.81866	1.49501	14.8554	1.368	0.366	1000	0.0104211	2.18709
FOSL1	32.3847	2.16095	1.11167	31.5592	1.08758	0.045	1000	0.0104489	2.09459
CDH7	2.99419	5.35867	2.42187	3.39842	2.30926	1.1484	1000	0.0105452	2.41743
C14orf178	3.45698	5.12395	2.35726	3.93812	2.20101	1.076	1000	0.0106276	2.4305
WFDC2	122.282	1.56989	0.650665	109.728	0.824154	-0.350225	888	0.01065	2.00123
CHRNA7	1.79698	6.4422	2.68755	2.09243	2.66372	1.3502	1000	0.0106727	2.52687
ATOX1	137.262	1.54523	0.62782	123.553	0.807009	-0.383159	763	0.0107711	2.01528
MAPRE2	8.39488	3.47448	1.7968	9.2208	1.6496	0.6251	1000	0.0108105	2.25277
CRIP2	4.92233	4.37641	2.12975	5.44299	1.95762	0.921	1000	0.0109091	2.31137
GSTO2	7.42279	3.73399	1.90072	8.14671	1.7237	0.6794	1000	0.0112282	2.3316
GXYLT2	5.03442	4.48834	2.16618	5.4995	1.96629	0.9162	1000	0.0112423	2.37839
ZNF17	11.0258	3.08122	1.6235	11.7153	1.48736	0.4799	1000	0.0112735	2.20932
PLK1	6.14372	3.87776	1.95522	6.70345	1.828	0.7713	1000	0.0113038	2.27194
KCND3	1.73372	6.50616	2.70181	1.98364	2.77679	1.411	1000	0.0113082	2.44665
ZNF225	5.11744	4.3903	2.13432	5.56386	1.95263	0.9104	1000	0.0113356	2.3358
LIPK	2.40395	5.84407	2.54697	2.7539	2.47716	1.2466	1000	0.0114186	2.46292
SPRR3	3.14233	5.25718	2.39429	3.54811	2.30028	1.1422	1000	0.0114747	2.38186
ZNF596	2.96023	4.99768	2.32126	3.32336	2.30547	1.1037	1000	0.0115815	2.32553
SERPINE3	5.33837	4.23981	2.084	5.82111	1.93116	0.8403	1000	0.0115966	2.36805
IL1RAPL1	12.0412	2.98048	1.57554	13.0376	1.44033	0.4364	1000	0.0117444	2.2025
ULK3	3.26488	4.90283	2.29361	3.80586	2.22477	1.0453	1000	0.0118412	2.37564
WNT2B	2.49744	5.61557	2.48943	2.85292	2.44123	1.2294	1000	0.0118846	2.39501
SLC25A19	16.2884	2.57954	1.36711	17.1318	1.30224	0.2973	1000	0.0122718	2.09916
PLAC8L1	4.6407	4.33047	2.11452	5.1768	2.02136	0.9086	1000	0.0123123	2.30685
PRIM1	13.4095	2.86081	1.51642	14.1477	1.40529	0.4006	1000	0.0123788	2.16719
LOC100505478	1.81558	6.01384	2.58829	2.06004	2.69439	1.3181	1000	0.012454	2.41193
LOC100289187	1.69256	6.42126	2.68286	1.95977	2.72111	1.3754	1000	0.0124842	2.47505
RAE1	23.7053	2.22992	1.15699	24.3457	1.16322	0.1452	1000	0.0125578	2.01642
CDH2	23.2784	2.32225	1.21552	23.6647	1.181	0.1555	1000	0.012793	2.08496
LOC100505841	1.80047	6.38873	2.67553	2.07402	2.70171	1.3642	1000	0.0129216	2.4817
IL1R1	4.76814	4.27911	2.09731	5.28112	1.96034	0.9252	1000	0.0130562	2.25341
DGAT2L6	18.7263	2.42954	1.28069	19.3686	1.259	0.2552	1000	0.0131377	2.03564
EFR3B	2.95442	5.09043	2.34779	3.37401	2.29687	1.0844	1000	0.0132012	2.40059
NGF	26.2453	2.19357	1.13328	26.4296	1.14539	0.1203	1000	0.0132455	2.01808
APITD1	10.9507	3.04691	1.60735	11.9532	1.49336	0.483	1000	0.0132514	2.18003
NRG4	2.37651	5.64383	2.49667	2.72266	2.47632	1.2446	1000	0.0134705	2.38184
GDPD3	6.72721	3.69442	1.88535	7.39904	1.76484	0.7148	1000	0.0137337	2.25097
IL5	2.30186	5.73491	2.51977	2.57603	2.54304	1.2834	1000	0.0138856	2.35605
BMP4	3.70767	4.70659	2.23468	4.20617	2.14663	1.0494	1000	0.0139213	2.27408
ACO2	27.4619	2.15557	1.10807	27.3981	1.12799	0.0952	1000	0.0139943	2.01792
KCNS3	12.2586	2.85948	1.51575	13.1019	1.4276	0.4214	1000	0.0145137	2.13517
ZNF30	5.17465	4.02404	2.00864	5.68008	1.94766	0.8611	1000	0.0146512	2.21536
HMMR	13.1133	2.83677	1.50425	14.0207	1.40986	0.4019	1000	0.0149901	2.14704
CBY3	3.61047	4.47488	2.16185	4.09282	2.16035	1.0099	1000	0.0150906	2.22214
CSF2	4.94721	4.05973	2.02139	5.44509	1.96709	0.8754	1000	0.0152903	2.21297
ADORA2B	5.51419	3.86653	1.95104	6.07975	1.89988	0.8289	1000	0.015457	2.17669
CCDC109B	19.3779	2.39802	1.26184	20.1285	1.24538	0.2328	1000	0.0157298	2.04067
INSL3	1.61814	6.46226	2.69204	1.87079	2.80468	1.4208	1000	0.0157707	2.41369
BTC	9.69628	3.16087	1.66032	10.6963	1.57286	0.5555	1000	0.015774	2.15072
TCP11L2	13.8014	2.72948	1.44862	14.7831	1.38651	0.3781	1000	0.0160523	2.1002
TTL	12.5735	2.73528	1.45169	13.5082	1.40791	0.4074	1000	0.0162129	2.06235
C11orf65	11.397	2.86151	1.51678	12.3921	1.44284	0.4351	1000	0.0162658	2.11649
EPSTI1	3.82907	4.62893	2.21068	4.28283	2.14226	1.0432	1000	0.0164932	2.24619
BCKDK	9.93023	3.04272	1.60536	10.8262	1.54115	0.528	1000	0.0166649	2.11017
SERPINE1	9.84651	3.18842	1.67284	10.781	1.57135	0.5472	1000	0.0167483	2.18199
ANLN	20.5586	2.32255	1.21571	21.4986	1.218	0.2009	1000	0.016789	2.02064
NINJ2	3.45907	4.86248	2.28169	3.97689	2.21097	1.0818	1000	0.0170712	2.29722
CTSK	8.42791	3.28002	1.71371	9.20629	1.63551	0.6072	1000	0.0172941	2.15324
SESN1	8.60651	3.30199	1.72333	9.29877	1.64629	0.6205	1000	0.0173055	2.14776
AEN	10.7979	2.94883	1.56014	11.6775	1.48836	0.4786	1000	0.0175717	2.1163
HDAC1	21.1305	2.31864	1.21328	21.4004	1.22246	0.2069	1000	0.0176665	2.00886
TMEM186	8.42163	3.33625	1.73823	9.2542	1.66954	0.639	1000	0.0178354	2.1424
VAX2	1.78302	5.90985	2.56312	2.03817	2.66575	1.3508	1000	0.0178435	2.3171
CABLES1	5.6486	3.73371	1.90061	6.1835	1.86236	0.7967	1000	0.0179178	2.14936
SKAP1	4.47977	4.33281	2.1153	5.08166	2.01303	0.9526	1000	0.018016	2.23877
TTLL7	1.59791	6.21924	2.63674	1.77999	2.7961	1.4176	1000	0.0180952	2.32808
ZFP37	1.76837	5.91689	2.56484	2.0418	2.68163	1.3564	1000	0.0185738	2.31087
HIST4H4	2.12302	5.54582	2.4714	2.40625	2.58226	1.307	1000	0.0187392	2.2414
NAT9	11.7377	2.76091	1.46514	12.6052	1.44926	0.449	1000	0.0188141	2.02251
DFFB	3.52977	4.53743	2.18188	4.08695	2.14984	1.0468	1000	0.0189601	2.1963
KLRF1	4.0293	4.33043	2.11451	4.54502	2.06222	0.989	1000	0.018991	2.18179
METAP1D	13.5084	2.67201	1.41792	14.4276	1.39807	0.3922	1000	0.0189938	2.03598
LGALS1	8.88977	3.19022	1.67366	9.51698	1.60586	0.5831	1000	0.0190232	2.12956
EDDM3B	1.39372	6.36368	2.66986	1.58706	2.87928	1.4598	1000	0.0191724	2.31348
CRIP1	8.4307	3.19648	1.67648	9.02461	1.64053	0.62	1000	0.0192735	2.07985
TSPAN32	1.50837	6.544	2.71017	1.70472	2.92336	1.48	1000	0.0193586	2.34595
SIRT4	5.12256	4.07091	2.02535	5.72729	1.9444	0.9	1000	0.0194407	2.18155
HAUS8	8.13814	3.24318	1.69741	8.95592	1.64918	0.6226	1000	0.0199138	2.10644
UBTD1	7.68977	3.20716	1.6813	8.38886	1.6576	0.633	1000	0.0200061	2.06809
NXT1	5.48605	3.74964	1.90675	6.03059	1.90853	0.8328	1000	0.020225	2.10519
RIPK3	1.43837	6.55744	2.71313	1.59068	2.93643	1.4866	1000	0.0205248	2.34004
LOC100129480	3.67628	4.16752	2.05919	4.20327	2.11442	0.9844	1000	0.020598	2.10641
KCNN2	1.3093	6.49791	2.69998	1.50823	2.9791	1.509	1000	0.0210341	2.28307
PTHLH	6.17558	3.77603	1.91687	6.66239	1.84806	0.8332	1000	0.0211831	2.11942
MSMB	3.08465	4.94088	2.30477	3.49918	2.33991	1.161	1000	0.0216446	2.20957
ZNF750	4.36465	4.0473	2.01696	4.98948	2.02243	0.9077	1000	0.0217728	2.15735
CCDC28B	3.81326	4.41747	2.14322	4.29911	2.13415	1.0394	1000	0.0218891	2.14923
C7orf10	6.84465	3.41034	1.76991	7.50582	1.77408	0.7306	1000	0.0221719	2.05525
COPS7B	13.6149	2.64227	1.40178	14.5082	1.39739	0.3888	1000	0.0223184	2.01807
HOXA1	2.0586	5.20575	2.38011	2.39746	2.6074	1.2755	1000	0.0229876	2.1504
GNAI2	8.82349	2.97077	1.57084	9.67074	1.57402	0.5605	1000	0.0234982	2.01438
ZNF641	2.17767	5.28696	2.40244	2.47234	2.54507	1.2928	1000	0.0235146	2.15792
ACSS3	1.92791	5.71749	2.51538	2.22384	2.66305	1.3458	1000	0.0235172	2.24947
ZNF132	2.36163	5.28146	2.40094	2.70844	2.49827	1.2566	1000	0.0239206	2.21044
ECI1	10.2493	2.92073	1.54633	11.0759	1.53987	0.5246	1000	0.0242187	2.03035
LMBR1L	2.59605	5.04748	2.33556	2.98999	2.42432	1.2144	1000	0.0244256	2.17522
PRR15L	6.85488	3.45918	1.79043	7.62438	1.78344	0.7291	1000	0.024572	2.08685
ZNF382	2.21163	5.17064	2.37034	2.50855	2.53464	1.2812	1000	0.0246277	2.12747
KLHL11	1.81	5.69265	2.5091	2.06353	2.70411	1.372	1000	0.0247087	2.19938
C7orf41	5.44302	3.56085	1.83222	6.06059	1.89963	0.8312	1000	0.024802	2.00141
LY6G5C	3.86837	4.27812	2.09698	4.4115	2.11964	1.0276	1000	0.0248554	2.09852
CDK1	9.6714	3.16338	1.66147	10.561	1.57363	0.5978	1000	0.0250378	2.09024
GPR37	1.17953	6.52041	2.70496	1.35778	3.073	1.5536	1000	0.0251096	2.22124
C19orf40	11.1916	2.85894	1.51548	12.1336	1.51894	0.5045	1000	0.0251667	2.01528
PLEKHB1	6.62814	3.49198	1.80405	7.33607	1.81595	0.755	1000	0.0253794	2.06916
GABRR2	4.71302	3.8684	1.95174	5.16966	2.01642	0.9083	1000	0.0255197	2.06113
C12orf70	5.52302	3.69705	1.88637	6.0443	1.90244	0.8227	1000	0.0255654	2.09025
PLAC9	3.88581	4.12298	2.04369	4.44006	2.15112	1.0039	1000	0.02571	2.05593
ST6GAL1	6.41651	3.43791	1.78153	6.97495	1.79977	0.745	1000	0.0257535	2.05129
PDXP	2.73581	4.66806	2.22282	3.09057	2.37259	1.1346	1000	0.0258138	2.12612
ABCG5	1.21977	6.48209	2.69646	1.38546	3.02678	1.5282	1000	0.0260544	2.2474
RGS7	6.35488	3.48788	1.80235	6.89866	1.82869	0.7709	1000	0.0262637	2.04408
ZNF396	2.04558	5.484	2.45523	2.36891	2.6157	1.3168	1000	0.0262688	2.20141
SLC47A2	2.44442	4.93291	2.30244	2.81033	2.45257	1.2378	1000	0.0266226	2.09165
LRRC49	2.28488	5.09952	2.35036	2.60499	2.52115	1.273	1000	0.0270845	2.11017
KRI1	7.39279	3.30495	1.72463	8.15935	1.71346	0.6666	1000	0.027158	2.08208
FLJ27352	3.12465	4.61252	2.20555	3.50162	2.32716	1.1007	1000	0.0272757	2.15077
GIMAP2	6.10163	3.45203	1.78744	6.65936	1.83949	0.7779	1000	0.0273855	2.01327
PACSIN3	2.25442	5.20395	2.37961	2.57328	2.55635	1.291	1000	0.027393	2.12669
ALKBH2	8.40186	3.15731	1.6587	9.18823	1.68339	0.649	1000	0.0274476	2.01349
SLC13A4	4.40023	4.09762	2.03479	4.78835	2.07285	0.996	1000	0.0275877	2.0545
LINGO2	1.43884	5.92619	2.56711	1.64086	2.83949	1.4376	1000	0.0278092	2.18784
ETNK2	2.1393	5.14125	2.36212	2.44668	2.55123	1.2944	1000	0.0278328	2.09612
CALR3	1.17977	6.24896	2.64362	1.36443	3.03784	1.5478	1000	0.0281401	2.13734
TRHDE	1.57419	5.91181	2.5636	1.77325	2.84036	1.445	1000	0.0281427	2.17136
C12orf71	2.16093	5.15665	2.36643	2.4852	2.54473	1.287	1000	0.028151	2.11321
NEK10	1.18465	6.37588	2.67262	1.35035	3.07316	1.556	1000	0.0283012	2.16839
RASGRF2	1.61907	5.84513	2.54723	1.84788	2.80997	1.4196	1000	0.0285969	2.185
LOC285501	2.13395	5.41382	2.43665	2.42714	2.58979	1.3044	1000	0.0287025	2.192
PALMD	1.35047	6.13326	2.61666	1.536	2.95756	1.4966	1000	0.0289885	2.17355
UPK1B	1.0886	6.4944	2.6992	1.24836	3.12655	1.5798	1000	0.0293149	2.17256
HIST1H4H	6.99884	3.24689	1.69906	7.77892	1.73524	0.6933	1000	0.0295785	2.008
ZNF689	4.85116	3.71747	1.89432	5.4217	1.97194	0.8748	1000	0.0296401	2.02725
PLA2G2F	1.16326	6.55744	2.71313	1.34579	3.14502	1.5846	1000	0.0299017	2.18636
CD14	2.25744	5.08953	2.34753	2.58549	2.50952	1.2616	1000	0.0299726	2.12275
CCDC85A	1.0907	6.47734	2.6954	1.27191	3.1276	1.578	1000	0.0300014	2.16956
LIPG	1.20488	6.15046	2.62069	1.37882	3.01872	1.531	1000	0.0302285	2.12829
TRAF3IP3	0.947442	6.55744	2.71313	1.07765	3.19968	1.6166	1000	0.0305007	2.1384
FANCB	2.51442	4.8251	2.27056	2.87217	2.46678	1.2484	1000	0.0305716	2.03096
LONRF1	2.87953	4.58803	2.19788	3.25558	2.31833	1.1554	1000	0.0310332	2.05976
KPTN	1.40163	5.86914	2.55315	1.59948	2.91466	1.4816	1000	0.031282	2.10169
TNFRSF25	1.02372	6.49066	2.69837	1.17531	3.17311	1.5992	1000	0.0312993	2.14231
C9orf152	4.19907	4.05601	2.02006	4.73319	2.09522	1.0084	1000	0.0313267	2.01623
TMEM187	3.22116	4.43387	2.14857	3.75631	2.2357	1.0966	1000	0.0315321	2.07336
CLEC1A	1.24605	6.25059	2.64399	1.40672	3.0366	1.5338	1000	0.0316043	2.15874
PCP4	1.44047	6.02607	2.59122	1.61441	2.90484	1.4674	1000	0.0316296	2.17923
PRR25	2.25698	4.9849	2.31756	2.62053	2.51896	1.272	1000	0.0319105	2.06417
DSCR6	1.11651	6.40003	2.67808	1.27108	3.09838	1.5626	1000	0.0321858	2.16667
TAS2R4	1.4207	6.04989	2.59691	1.57569	2.93764	1.485	1000	0.0321892	2.16131
LPAR2	2.71093	4.74269	2.2457	3.16843	2.39063	1.1938	1000	0.0325403	2.07326
ZNF491	1.10093	6.48955	2.69812	1.2553	3.17164	1.5966	1000	0.0327419	2.1458
ACTA2	2.54535	4.4069	2.13976	2.90213	2.36668	1.1378	1000	0.0331032	2.00272
ARMCX1	3.46512	4.13325	2.04728	4.00984	2.15081	1.0466	1000	0.0332269	2.00094
PYGO1	2.95	4.53581	2.18136	3.36544	2.29325	1.1332	1000	0.0332369	2.06789
MUC13	1.16465	6.22365	2.63776	1.32776	3.08006	1.5588	1000	0.0339359	2.11251
CRLF1	0.96093	6.48607	2.69734	1.10418	3.22997	1.6256	1000	0.0352267	2.10197
MYB	1.06163	6.39038	2.6759	1.22373	3.19156	1.6084	1000	0.0357512	2.0958
ZNF527	3.81558	4.05205	2.01865	4.26587	2.10376	1.0108	1000	0.0361106	2.01092
OR10A4	1.1886	6.16407	2.62388	1.36372	3.04067	1.5342	1000	0.0362767	2.12827
SMOC2	2.97698	4.53862	2.18225	3.41352	2.34329	1.1608	1000	0.0393839	2.02996
FAM167A	2.16488	4.76063	2.25115	2.47797	2.57155	1.2477	1000	0.0400028	2.00479
IL1A	1.26674	5.79441	2.53466	1.47557	2.99439	1.522	1000	0.0403215	2.01763
FBXO27	0.985349	6.4425	2.68762	1.11609	3.23314	1.6196	1000	0.0404753	2.09655
NNMT	1.41605	5.76553	2.52745	1.58851	2.97663	1.503	1000	0.0432002	2.03419
TAC4	2.14279	4.96168	2.31083	2.45143	2.58565	1.2974	1000	0.043642	2.0187
SERPINA3	1.31	5.73644	2.52016	1.51552	2.95778	1.4948	1000	0.0437483	2.03546
CRISPLD1	1.10674	6.10749	2.61058	1.26966	3.18674	1.608	1000	0.0439099	2.00358
VSNL1	1.10674	6.03627	2.59366	1.25668	3.13312	1.5828	1000	0.0442735	2.01511
SAA4	0.920698	6.55744	2.71313	1.04615	3.3486	1.6658	1000	0.0452979	2.0667
SERPINB2	0.832093	6.55744	2.71313	0.948681	3.40539	1.7038	1000	0.0461148	2.01298
TRAIP	0.894651	6.37454	2.67232	1.01851	3.32253	1.665	1000	0.0463557	2.01018
ZNF572	0.803256	6.55744	2.71313	0.914111	3.40965	1.703	1000	0.0466925	2.0141
TP53AIP1	0.810698	6.55744	2.71313	0.923608	3.402	1.7008	1000	0.047396	2.01717
CCNB3	0.910465	6.41897	2.68234	1.02047	3.30732	1.6548	1000	0.0482512	2.03855

## Sheet: Table S5B
Table S5B Genes with significantly less diverse expression patterns
Gene				Subset for test
Symbol	rpkm	Relative divergence	log2(relative divergence)	Avg. rpkm of subset	Avg. relative divergence of subset	log2(avg. relative divergence)	Num of genes in subset	P-value (< 0.05, lower, Poisson)	Fold (< 0.5)
NKD1	0.000930233	4.58128	2.19575	0.00142321	6.17885	3.8875	192	5.82329e-07	0.309551
MUC12	0.00116279	4.2833	2.09872	0.00166792	6.1691	3.87115	279	2.63373e-06	0.292717
IGFN1	0.00162791	2.97642	1.57358	0.00217258	6.03313	3.81842	456	2.98476e-06	0.210977
C10orf71	0.469767	0.556973	-0.844322	0.536301	3.82283	1.8664	1000	7.11297e-06	0.152754
MXRA5	0.00162791	3.26435	1.7068	0.00217258	6.0325	3.81842	456	1.02768e-05	0.231386
MUC17	0.00162791	3.26435	1.7068	0.00217258	6.0325	3.81842	456	1.02768e-05	0.231386
GABRG1	0.00116279	4.67638	2.22539	0.00166792	6.16769	3.87115	279	1.17684e-05	0.319579
ACSL6	0.00116279	4.67638	2.22539	0.00166792	6.16769	3.87115	279	1.17684e-05	0.319579
C10orf140	0.00116279	4.67638	2.22539	0.00166792	6.16769	3.87115	279	1.17684e-05	0.319579
KIAA1644	0.00116279	4.67638	2.22539	0.00166792	6.16769	3.87115	279	1.17684e-05	0.319579
PZP	0.952791	0.605824	-0.723029	1.07888	3.32162	1.6672	1000	2.86618e-05	0.190752
KLHDC8A	1.39581	0.547672	-0.868615	1.58381	2.9519	1.4956	1000	3.15001e-05	0.194223
APOB	0.00186047	2.41969	1.27482	0.00242931	5.90801	2.55971	556	3.6908e-05	0.410402
IFLTD1	0.25907	0.747944	-0.418997	0.29638	4.14839	1.9872	1000	5.94501e-05	0.188652
C8orf34	0.211395	0.754802	-0.40583	0.236583	4.10658	1.9674	1000	8.21571e-05	0.193013
LOC100652824	0.399302	0.740951	-0.43255	0.455323	3.90234	1.8974	1000	9.46617e-05	0.198891
L1CAM	0.00139535	4.58128	2.19575	0.00194459	6.0891	3.84664	387	9.62549e-05	0.318443
GPR179	0.00139535	4.58128	2.19575	0.00194459	6.0891	3.84664	387	9.62549e-05	0.318443
HEATR7B1	0.00139535	4.58128	2.19575	0.00194459	6.0891	3.84664	387	9.62549e-05	0.318443
LOC401052	2.77419	0.545424	-0.874549	3.18179	2.42489	1.2144	1000	0.000100637	0.235052
ZNF541	0.542558	0.788983	-0.341933	0.618143	3.75868	1.8518	1000	0.00010406	0.218585
KDM5D	0.197674	0.857292	-0.222142	0.221126	4.1756	2.0018	1000	0.000127423	0.214056
CECR2	0.390465	0.788872	-0.342136	0.444663	3.93281	1.9096	1000	0.000135142	0.209971
ENPP1	0.124884	0.78191	-0.354925	0.141938	4.11866	1.9674	1000	0.000155527	0.199945
COL1A2	0.00139535	4.84085	2.27526	0.00194459	6.08843	3.84664	387	0.000193301	0.336487
GABRA4	0.00139535	4.84085	2.27526	0.00194459	6.08843	3.84664	387	0.000193301	0.336487
RGPD2	0.392558	0.846174	-0.240974	0.451454	3.92247	1.912	1000	0.000193565	0.224849
ADRA1A	0.511395	0.784981	-0.349271	0.581334	3.80781	1.8602	1000	0.000197662	0.216214
RHBG	0.422326	0.822387	-0.28211	0.482487	3.90902	1.902	1000	0.000200597	0.220048
DACH2	0.587674	0.791033	-0.33819	0.676395	3.68007	1.8122	1000	0.000236402	0.225252
MAP1A	0.00162791	4.22416	2.07866	0.00217258	6.03039	3.81404	456	0.000283338	0.300332
PCDH11Y	0.252791	0.871711	-0.198079	0.289704	4.07975	1.9584	1000	0.000334673	0.224303
MIDN	5.21651	0.539769	-0.889586	5.75603	1.9113	0.8844	1000	0.000339572	0.2924
LRRC56	1.01837	0.773008	-0.371444	1.16443	3.24937	1.6368	1000	0.000349987	0.248575
CSMD1	0.402791	0.879869	-0.184639	0.459673	3.90933	1.9016	1000	0.000352027	0.235494
TMEM132E	0.000930233	6.55744	2.71313	0.00142321	6.16855	3.8875	192	0.000369397	0.443078
NGFR	0.000930233	6.55744	2.71313	0.00142321	6.16855	3.8875	192	0.000369397	0.443078
SH2D1A	0.000930233	6.55744	2.71313	0.00142321	6.16855	3.8875	192	0.000369397	0.443078
FAM107A	0.000930233	6.55744	2.71313	0.00142321	6.16855	3.8875	192	0.000369397	0.443078
MYH4	0.000930233	6.55744	2.71313	0.00142321	6.16855	3.8875	192	0.000369397	0.443078
CDHR1	0.000930233	6.55744	2.71313	0.00142321	6.16855	3.8875	192	0.000369397	0.443078
OPRL1	0.000930233	6.55744	2.71313	0.00142321	6.16855	3.8875	192	0.000369397	0.443078
TFAP2B	0.000930233	6.55744	2.71313	0.00142321	6.16855	3.8875	192	0.000369397	0.443078
DSG1	0.000930233	6.55744	2.71313	0.00142321	6.16855	3.8875	192	0.000369397	0.443078
FAM131B	0.000930233	6.55744	2.71313	0.00142321	6.16855	3.8875	192	0.000369397	0.443078
PLG	0.000930233	6.55744	2.71313	0.00142321	6.16855	3.8875	192	0.000369397	0.443078
COL11A2	0.000930233	6.55744	2.71313	0.00142321	6.16855	3.8875	192	0.000369397	0.443078
DACT1	0.000930233	6.55744	2.71313	0.00142321	6.16855	3.8875	192	0.000369397	0.443078
GPRIN3	0.000930233	6.55744	2.71313	0.00142321	6.16855	3.8875	192	0.000369397	0.443078
DSG3	0.000930233	6.55744	2.71313	0.00142321	6.16855	3.8875	192	0.000369397	0.443078
CCR5	0.000930233	6.55744	2.71313	0.00142321	6.16855	3.8875	192	0.000369397	0.443078
IRF4	0.000930233	6.55744	2.71313	0.00142321	6.16855	3.8875	192	0.000369397	0.443078
LILRA6	0.000930233	6.55744	2.71313	0.00142321	6.16855	3.8875	192	0.000369397	0.443078
ATP1A2	0.000930233	6.55744	2.71313	0.00142321	6.16855	3.8875	192	0.000369397	0.443078
FIGNL2	0.000930233	6.55744	2.71313	0.00142321	6.16855	3.8875	192	0.000369397	0.443078
TRIM58	0.000930233	6.55744	2.71313	0.00142321	6.16855	3.8875	192	0.000369397	0.443078
GIMAP8	0.000930233	6.55744	2.71313	0.00142321	6.16855	3.8875	192	0.000369397	0.443078
ATP2B3	0.000930233	6.55744	2.71313	0.00142321	6.16855	3.8875	192	0.000369397	0.443078
RIMS4	0.000930233	6.55744	2.71313	0.00142321	6.16855	3.8875	192	0.000369397	0.443078
FAM153C	0.000930233	6.55744	2.71313	0.00142321	6.16855	3.8875	192	0.000369397	0.443078
RASA4B	0.399535	0.906674	-0.141344	0.451868	3.96982	1.9236	1000	0.000405556	0.238996
PCDH11X	0.143023	0.893384	-0.162648	0.163591	4.11675	1.969	1000	0.000408327	0.228197
SLCO1C1	0.132093	0.858494	-0.22012	0.149622	4.10613	1.9606	1000	0.000414393	0.220566
VAT1L	0.133721	0.899766	-0.152379	0.152761	4.13189	1.9736	1000	0.000429201	0.229096
UTY	8.61395	0.440425	-1.18303	9.44122	1.67005	0.6307	1000	0.000430729	0.284455
TM4SF4	0.187209	0.928663	-0.106772	0.211692	4.15037	1.9806	1000	0.000519231	0.235309
CTNNA3	0.49186	0.926866	-0.109567	0.553743	3.84595	1.8768	1000	0.000590264	0.252374
KLF17	2.23744	0.69115	-0.53293	2.5711	2.47894	1.2538	1000	0.000595393	0.289828
DNAH6	0.931628	0.79916	-0.323444	1.0734	3.26847	1.6388	1000	0.000614519	0.256629
DZIP1	0.0953488	0.932274	-0.101173	0.105707	4.11701	1.965	1000	0.000694791	0.238792
EGFLAM	0.806047	0.84458	-0.243695	0.910623	3.38215	1.691	1000	0.000702139	0.261577
CDH10	0.14814	0.968444	-0.0462591	0.171191	4.14341	1.9794	1000	0.000721802	0.245593
PDGFRB	0.00162791	4.63005	2.21103	0.00217258	6.0295	3.81404	456	0.000725863	0.32919
LZTS1	0.00162791	4.63005	2.21103	0.00217258	6.0295	3.81404	456	0.000725863	0.32919
EPHA8	0.00162791	4.63005	2.21103	0.00217258	6.0295	3.81404	456	0.000725863	0.32919
LEP	0.00162791	4.63005	2.21103	0.00217258	6.0295	3.81404	456	0.000725863	0.32919
CCND2	0.00162791	4.63005	2.21103	0.00217258	6.0295	3.81404	456	0.000725863	0.32919
CDHR3	0.00162791	4.63005	2.21103	0.00217258	6.0295	3.81404	456	0.000725863	0.32919
FLJ44635	2.32	0.70441	-0.505512	2.62313	2.5157	1.2718	1000	0.000749279	0.291726
MTA2	0.746512	0.905743	-0.142826	0.847802	3.54331	1.7612	1000	0.000784378	0.267197
ANKRD55	0.239767	1.00442	0.00636038	0.271338	4.09544	1.9676	1000	0.000921682	0.256808
PCSK2	0.273488	1.06868	0.0958349	0.311561	4.09619	1.9738	1000	0.000989919	0.272067
HSF5	0.634419	0.894708	-0.160511	0.727224	3.67479	1.804	1000	0.00103315	0.256226
NRG3	0.146279	0.988195	-0.0171324	0.166223	4.137	1.9728	1000	0.00105536	0.251751
TEX11	2.70721	0.685372	-0.545042	3.08232	2.36376	1.1314	1000	0.00123028	0.312853
HAVCR1	7.89372	0.511944	-0.965941	8.63139	1.71591	0.6711	1000	0.00124018	0.321515
ZNF286B	0.941163	0.908243	-0.138849	1.09275	3.23877	1.6314	1000	0.00128105	0.293158
UNC5D	0.956744	0.896479	-0.157658	1.09564	3.28401	1.6472	1000	0.00146219	0.286209
ANKRD34C	0.00116279	6.55744	2.71313	0.00166792	6.16095	3.87115	279	0.00146372	0.448129
SERPINB13	0.00116279	6.55744	2.71313	0.00166792	6.16095	3.87115	279	0.00146372	0.448129
GJA1	0.00116279	6.55744	2.71313	0.00166792	6.16095	3.87115	279	0.00146372	0.448129
CSF2RB	0.00116279	6.55744	2.71313	0.00166792	6.16095	3.87115	279	0.00146372	0.448129
SLC26A9	0.00116279	6.55744	2.71313	0.00166792	6.16095	3.87115	279	0.00146372	0.448129
GPR65	0.00116279	6.55744	2.71313	0.00166792	6.16095	3.87115	279	0.00146372	0.448129
RSPO1	0.00116279	6.55744	2.71313	0.00166792	6.16095	3.87115	279	0.00146372	0.448129
KCNE4	0.00116279	6.55744	2.71313	0.00166792	6.16095	3.87115	279	0.00146372	0.448129
MYO1G	0.00116279	6.55744	2.71313	0.00166792	6.16095	3.87115	279	0.00146372	0.448129
G6PC	0.00116279	6.55744	2.71313	0.00166792	6.16095	3.87115	279	0.00146372	0.448129
HPCAL4	0.00116279	6.55744	2.71313	0.00166792	6.16095	3.87115	279	0.00146372	0.448129
INSRR	0.00116279	6.55744	2.71313	0.00166792	6.16095	3.87115	279	0.00146372	0.448129
FOXN4	0.00116279	6.55744	2.71313	0.00166792	6.16095	3.87115	279	0.00146372	0.448129
NEUROD2	0.00116279	6.55744	2.71313	0.00166792	6.16095	3.87115	279	0.00146372	0.448129
BNC1	0.00116279	6.55744	2.71313	0.00166792	6.16095	3.87115	279	0.00146372	0.448129
C15orf55	0.00116279	6.55744	2.71313	0.00166792	6.16095	3.87115	279	0.00146372	0.448129
ZIC4	0.00116279	6.55744	2.71313	0.00166792	6.16095	3.87115	279	0.00146372	0.448129
SLC14A1	0.00116279	6.55744	2.71313	0.00166792	6.16095	3.87115	279	0.00146372	0.448129
EPB42	0.00116279	6.55744	2.71313	0.00166792	6.16095	3.87115	279	0.00146372	0.448129
SLC17A4	0.00116279	6.55744	2.71313	0.00166792	6.16095	3.87115	279	0.00146372	0.448129
LIMS2	0.00116279	6.55744	2.71313	0.00166792	6.16095	3.87115	279	0.00146372	0.448129
CFHR5	0.00116279	6.55744	2.71313	0.00166792	6.16095	3.87115	279	0.00146372	0.448129
NPHS1	0.00162791	5.00311	2.32282	0.00217258	6.02868	3.81404	456	0.00152779	0.355714
CAPN12	10.7788	0.487977	-1.03512	11.54	1.52935	0.554	1000	0.00153824	0.332375
MTRNR2L10	0.207209	1.14221	0.191829	0.232293	4.2204	2.0134	1000	0.00165526	0.282913
BMX	1.64209	0.805342	-0.312327	1.8583	2.77944	1.4078	1000	0.00176909	0.303522
SMOC1	3.17465	0.707086	-0.500043	3.65465	2.28229	1.125	1000	0.00199054	0.3242
WBSCR17	0.19814	1.16358	0.218567	0.220594	4.19309	2.0022	1000	0.0019998	0.290451
HTR2C	1.81	0.840121	-0.251331	2.09571	2.68795	1.3666	1000	0.00214626	0.325802
MKLN1	33.9219	0.431758	-1.2117	33.3756	1.05994	0.0156	1000	0.00229585	0.427115
ZFP2	0.49814	1.10323	0.141737	0.570698	3.77111	1.852	1000	0.00233353	0.305604
C1orf141	2.84093	0.762958	-0.390325	3.23587	2.36428	1.1826	1000	0.00236958	0.336126
GIPC2	0.28186	1.12311	0.167501	0.319969	4.06314	1.9528	1000	0.00238427	0.290116
H1FX	0.531163	1.11968	0.163085	0.59683	3.7868	1.8594	1000	0.00242906	0.308573
CTNNA1	281.689	0.307494	-1.70137	247.567	0.751454	-0.443231	325	0.00244947	0.418083
U2AF2	2.18	0.812756	-0.299106	2.48844	2.58728	1.308	1000	0.00250424	0.328256
CDH13	0.155814	1.12601	0.17122	0.180069	4.15218	1.9796	1000	0.00251076	0.285511
MFSD2B	1.23674	0.911495	-0.133693	1.43643	3.03955	1.5356	1000	0.00251684	0.314407
CSF1R	0.104884	1.10336	0.141908	0.117591	4.13511	1.9702	1000	0.00252388	0.281598
CTBP1	94.5637	0.347402	-1.52532	86.0382	0.854361	-0.3003	1000	0.00253587	0.427791
HS3ST4	0.120698	1.14609	0.196717	0.136556	4.1361	1.9766	1000	0.00256098	0.291207
SLC24A2	0.0123256	1.35803	0.441514	0.0131412	3.98304	1.9416	1000	0.0025965	0.353532
CLEC4F	0.471628	1.11124	0.152168	0.546623	3.84497	1.8756	1000	0.00288472	0.302827
GPR128	0.258605	1.17685	0.234928	0.295914	4.08494	1.9644	1000	0.00290313	0.301562
KCNJ16	0.197209	1.18911	0.249884	0.22174	4.13563	1.9782	1000	0.00312144	0.301804
UNC80	0.00372093	2.19616	1.13498	0.00438148	5.21418	2.33986	927	0.00313604	0.433806
ZNF167	0.427674	1.17099	0.227731	0.491778	3.84498	1.8798	1000	0.00327443	0.318184
CXCR5	1.2007	1.01902	0.027188	1.36852	3.05841	1.5546	1000	0.0034984	0.346899
CLEC2L	1.07651	1.02099	0.0299716	1.23885	3.15544	1.5966	1000	0.00351051	0.337596
KHSRP	0.677442	1.07213	0.100479	0.771176	3.53025	1.7536	1000	0.00356056	0.317952
IKBKG	0.962791	1.00911	0.0130855	1.1068	3.21816	1.6172	1000	0.00357424	0.328938
CHRM2	0.109767	1.162	0.216612	0.123371	4.14444	1.9728	1000	0.00368077	0.296029
NOS1	0.00790698	1.6457	0.718697	0.00901674	4.35073	2.0804	1000	0.0037104	0.389123
PLCZ1	0.66	1.07274	0.101294	0.754621	3.5904	1.7714	1000	0.00371902	0.31423
DSCAM	0.0676744	1.06548	0.0915017	0.0741602	3.9725	1.898	1000	0.00374268	0.285884
61E3.4	0.240698	1.21134	0.276606	0.272328	4.07357	1.9584	1000	0.00383731	0.311695
PIK3CD	0.486977	1.20621	0.270484	0.547182	3.87883	1.893	1000	0.00387433	0.324769
PDS5A	32.4151	0.461417	-1.11586	31.5954	1.06817	0.0282	1000	0.00390551	0.452485
CASKIN1	0.67907	1.11144	0.152426	0.771779	3.59778	1.781	1000	0.00397292	0.323408
NBPF10	1.06209	1.03223	0.0457699	1.22758	3.16967	1.6014	1000	0.00402796	0.34018
PLEC	4.85047	0.694972	-0.524974	5.39812	1.95144	0.9106	1000	0.00406235	0.3697
AFF2	0.00627907	1.87227	0.904787	0.00716419	4.63384	2.1798	1000	0.0041054	0.413222
AGBL4	0.16814	1.23221	0.301251	0.190928	4.17717	1.9912	1000	0.0041537	0.309938
GOLGA3	23.6288	0.481278	-1.05506	24.2703	1.19912	0.1819	1000	0.00416725	0.424266
MTRNR2L2	2.66535	0.809143	-0.305533	3.03683	2.36113	1.1338	1000	0.00427188	0.368738
SGCZ	0.311395	1.27347	0.34877	0.356121	4.07763	1.9638	1000	0.00430592	0.326458
ADGB	0.642558	1.16134	0.215785	0.736814	3.66283	1.807	1000	0.00433155	0.331892
ESRRB	0.115814	1.23055	0.299308	0.129981	4.15493	1.9822	1000	0.00435817	0.311458
BDP1	10.9005	0.564618	-0.824653	11.9037	1.48595	0.4818	1000	0.00449627	0.404314
RSPH10B	0.607674	1.17413	0.231592	0.681372	3.69309	1.8192	1000	0.00450511	0.332723
AGBL5	22.8374	0.481384	-1.05474	23.3132	1.18333	0.1625	1000	0.00452453	0.430105
CNTNAP5	0.0769767	1.14787	0.198954	0.0866016	4.03839	1.9288	1000	0.00459175	0.301484
RSPH10B2	0.271163	1.30593	0.385079	0.312017	4.09171	1.9716	1000	0.00471775	0.332973
ZNF726	0.319767	1.27275	0.347948	0.364921	4.02204	1.9458	1000	0.00475233	0.330368
UBE2NL	0.19814	1.31563	0.395758	0.22233	4.14641	1.9876	1000	0.00489677	0.331748
PACRG	0.11907	1.27023	0.345088	0.133154	4.13983	1.9796	1000	0.00497324	0.322079
GIGYF1	2.86674	0.847724	-0.238333	3.37174	2.30485	1.1536	1000	0.00497794	0.381054
C2orf65	0.115116	1.23425	0.303639	0.12914	4.12057	1.9678	1000	0.0050393	0.315528
ESRRA	10.2956	0.593775	-0.752013	11.131	1.53268	0.5268	1000	0.00512182	0.412135
POLR2J3	1.8414	0.945068	-0.0815107	2.11435	2.70825	1.3798	1000	0.00512714	0.363163
ZNF366	0.00139535	6.55744	2.71313	0.00194459	6.08399	3.84664	387	0.00523203	0.455806
RBP3	0.00139535	6.55744	2.71313	0.00194459	6.08399	3.84664	387	0.00523203	0.455806
ACVRL1	0.00139535	6.55744	2.71313	0.00194459	6.08399	3.84664	387	0.00523203	0.455806
GBP5	0.00139535	6.55744	2.71313	0.00194459	6.08399	3.84664	387	0.00523203	0.455806
CD84	0.00139535	6.55744	2.71313	0.00194459	6.08399	3.84664	387	0.00523203	0.455806
FAM75C2	0.00139535	6.55744	2.71313	0.00194459	6.08399	3.84664	387	0.00523203	0.455806
GIMAP1	0.00139535	6.55744	2.71313	0.00194459	6.08399	3.84664	387	0.00523203	0.455806
CXCR2	0.00139535	6.55744	2.71313	0.00194459	6.08399	3.84664	387	0.00523203	0.455806
HAPLN2	0.00139535	6.55744	2.71313	0.00194459	6.08399	3.84664	387	0.00523203	0.455806
MMP9	0.00139535	6.55744	2.71313	0.00194459	6.08399	3.84664	387	0.00523203	0.455806
NOS2	0.00139535	6.55744	2.71313	0.00194459	6.08399	3.84664	387	0.00523203	0.455806
ACTC1	0.00139535	6.55744	2.71313	0.00194459	6.08399	3.84664	387	0.00523203	0.455806
PTPRN	0.00139535	6.55744	2.71313	0.00194459	6.08399	3.84664	387	0.00523203	0.455806
HRG	0.00139535	6.55744	2.71313	0.00194459	6.08399	3.84664	387	0.00523203	0.455806
CAPN14	0.00139535	6.55744	2.71313	0.00194459	6.08399	3.84664	387	0.00523203	0.455806
TMEM119	0.00139535	6.55744	2.71313	0.00194459	6.08399	3.84664	387	0.00523203	0.455806
GIPC3	0.00139535	6.55744	2.71313	0.00194459	6.08399	3.84664	387	0.00523203	0.455806
SIRPA	0.00139535	6.55744	2.71313	0.00194459	6.08399	3.84664	387	0.00523203	0.455806
DGKK	0.00139535	6.55744	2.71313	0.00194459	6.08399	3.84664	387	0.00523203	0.455806
MYH1	0.00139535	6.55744	2.71313	0.00194459	6.08399	3.84664	387	0.00523203	0.455806
CRB2	0.00139535	6.55744	2.71313	0.00194459	6.08399	3.84664	387	0.00523203	0.455806
CDCP2	0.00139535	6.55744	2.71313	0.00194459	6.08399	3.84664	387	0.00523203	0.455806
ACSM2A	0.00139535	6.55744	2.71313	0.00194459	6.08399	3.84664	387	0.00523203	0.455806
EOMES	0.00139535	6.55744	2.71313	0.00194459	6.08399	3.84664	387	0.00523203	0.455806
PNMA3	0.00139535	6.55744	2.71313	0.00194459	6.08399	3.84664	387	0.00523203	0.455806
GIMAP4	0.00139535	6.55744	2.71313	0.00194459	6.08399	3.84664	387	0.00523203	0.455806
HES2	0.00139535	6.55744	2.71313	0.00194459	6.08399	3.84664	387	0.00523203	0.455806
AMIGO3	0.00139535	6.55744	2.71313	0.00194459	6.08399	3.84664	387	0.00523203	0.455806
NPR1	0.00139535	6.55744	2.71313	0.00194459	6.08399	3.84664	387	0.00523203	0.455806
CPXM1	0.00139535	6.55744	2.71313	0.00194459	6.08399	3.84664	387	0.00523203	0.455806
SIM1	0.00139535	6.55744	2.71313	0.00194459	6.08399	3.84664	387	0.00523203	0.455806
F11	0.00139535	6.55744	2.71313	0.00194459	6.08399	3.84664	387	0.00523203	0.455806
SLC4A3	0.00139535	6.55744	2.71313	0.00194459	6.08399	3.84664	387	0.00523203	0.455806
MS4A6A	0.00139535	6.55744	2.71313	0.00194459	6.08399	3.84664	387	0.00523203	0.455806
TMEM236	0.00139535	6.55744	2.71313	0.00194459	6.08399	3.84664	387	0.00523203	0.455806
FAM203A	0.00139535	6.55744	2.71313	0.00194459	6.08399	3.84664	387	0.00523203	0.455806
TOR1AIP2	21.1323	0.507862	-0.977491	21.9654	1.21269	0.202	1000	0.00534825	0.441507
GRIN3B	0.501395	1.18273	0.242116	0.567794	3.73792	1.8326	1000	0.00540395	0.33206
CYP11A1	0.0881395	1.22228	0.289573	0.0977223	4.08427	1.951	1000	0.00551751	0.316126
CTAGE1	0.107674	1.24977	0.321668	0.121491	4.12941	1.9694	1000	0.00576442	0.319141
PLD5	0.0969767	1.25236	0.324655	0.107656	4.10539	1.961	1000	0.00577406	0.32167
MCTS1	11.6893	0.579834	-0.786287	12.4472	1.47436	0.5184	1000	0.00580475	0.404809
SLC1A2	0.00953488	1.63366	0.708109	0.0103258	4.21664	2.0306	1000	0.00581071	0.399844
TSPAN18	0.309302	1.32576	0.406819	0.356703	4.00986	1.9408	1000	0.00587295	0.345323
GTF2H2C	2.09163	0.915542	-0.127302	2.42416	2.57436	1.3016	1000	0.00592409	0.371414
C11orf41	0.00674419	1.90659	0.930992	0.00751628	4.53847	2.149	1000	0.00615366	0.429876
RAD9A	8.95233	0.615307	-0.700622	9.90598	1.58227	0.5669	1000	0.00616598	0.415373
FASN	0.799302	1.11036	0.151021	0.907811	3.41865	1.7006	1000	0.00617143	0.34161
CA5A	0.149302	1.32	0.400535	0.171264	4.13475	1.9758	1000	0.0064873	0.335581
POLR2J2	2.88023	0.846494	-0.240428	3.24982	2.36924	1.1794	1000	0.00652227	0.373757
FAM122C	5.36512	0.714079	-0.485844	5.90691	1.94664	0.8535	1000	0.00669934	0.3952
AREG	1.20512	1.01337	0.0191644	1.38299	3.04608	1.5344	1000	0.00676984	0.349839
MDGA2	0.0837209	1.24486	0.315986	0.0933756	4.07343	1.9442	1000	0.00682165	0.323488
ANO4	0.252791	1.29045	0.367877	0.292313	4.08857	1.9592	1000	0.00687548	0.331867
SLC35E2B	1.87744	0.916279	-0.126141	2.17907	2.59331	1.2633	1000	0.00690353	0.381713
DNAH8	0.0244186	1.25527	0.327993	0.0259712	3.6533	1.796	1000	0.00704425	0.361481
CUX1	15.7165	0.548267	-0.867048	16.482	1.33065	0.3273	1000	0.00709065	0.436984
CHST9	0.293953	1.34488	0.427472	0.336545	4.08348	1.9618	1000	0.00709479	0.34524
CNTNAP2	0.255349	1.31032	0.389917	0.289071	4.08468	1.9586	1000	0.00711966	0.337116
LENG9	0.54907	1.24086	0.311339	0.626798	3.68652	1.8156	1000	0.00716347	0.352511
DHFR	1.8014	0.995301	-0.0067946	2.08711	2.69325	1.3714	1000	0.00721237	0.3847
EFCAB10	3.18767	0.863297	-0.212072	3.69795	2.29001	1.1368	1000	0.00734849	0.392599
NUP210L	0.431628	1.32424	0.405169	0.493351	3.88059	1.8928	1000	0.00736316	0.356598
CDC42SE2	108.494	0.3851	-1.37669	97.2843	0.841608	-0.3193	1000	0.00737117	0.480499
POM121C	2.44395	0.905914	-0.142554	2.83394	2.46312	1.2386	1000	0.00743219	0.383912
CBWD5	3.12814	0.824042	-0.27921	3.64312	2.27844	1.0781	1000	0.00748033	0.390309
MTDH	32.9651	0.481796	-1.05351	31.7094	1.07038	0.0258	1000	0.00753113	0.473257
LLGL1	0.355349	1.31881	0.399235	0.405025	3.95815	1.9178	1000	0.00753344	0.349033
SLC7A14	0.00697674	1.94162	0.957262	0.0077507	4.55572	2.1518	1000	0.00754799	0.436926
SEPT7	79.8772	0.413641	-1.27355	71.4825	0.877899	-0.2532	1000	0.00755177	0.492997
HPSE2	0.09	1.28757	0.364656	0.100258	4.10731	1.958	1000	0.00755396	0.331402
GPANK1	4.16837	0.799342	-0.323115	4.75516	2.08118	0.9562	1000	0.00756712	0.411991
WNK1	18.7484	0.551364	-0.858923	19.6629	1.25218	0.248	1000	0.00767105	0.464283
BPTF	31.2158	0.494764	-1.01519	31.1149	1.09728	0.0616	1000	0.007698	0.474083
STAB1	0.505581	1.23694	0.306775	0.567102	3.74949	1.8322	1000	0.00799791	0.347377
LRRC37A	0.539767	1.24228	0.312989	0.61265	3.70253	1.8172	1000	0.00813899	0.352523
MTRNR2L8	1.7186	1.00673	0.0096773	1.97627	2.75099	1.3942	1000	0.00817257	0.383016
POLR2J	21.8693	0.528672	-0.919554	22.7011	1.18387	0.1673	1000	0.00833592	0.470787
FGF14	0.0997674	1.32044	0.401022	0.111483	4.1178	1.9626	1000	0.00843036	0.33878
KIAA1143	2.85233	0.864549	-0.20998	3.24629	2.35979	1.17	1000	0.00861352	0.384224
ZNF99	0.00744186	1.90245	0.927861	0.00825535	4.47437	2.1234	1000	0.00861643	0.436623
GTF2H2D	2.44233	0.915742	-0.126987	2.84127	2.42772	1.1732	1000	0.0086677	0.406074
PHRF1	2.11209	0.98592	-0.0204573	2.40596	2.58125	1.3094	1000	0.00870068	0.397808
CYP20A1	3.50047	0.834244	-0.261459	3.97311	2.17504	1.0612	1000	0.00870603	0.399797
NAA38	4.76233	0.769241	-0.378493	5.20713	2.01046	0.9029	1000	0.00874103	0.411398
FAM21C	0.681628	1.24392	0.314899	0.778843	3.5805	1.7712	1000	0.00894645	0.364426
ZNF385C	0.583256	1.28963	0.366955	0.664763	3.68923	1.8154	1000	0.00894972	0.366416
LRP2	0.00837209	1.80452	0.851613	0.00925535	4.33646	2.073	1000	0.00895877	0.42887
DNAH17	0.396047	1.36226	0.446006	0.450903	3.94224	1.9152	1000	0.00896066	0.361184
TRIP11	25.7472	0.508968	-0.974353	26.1544	1.14712	0.1182	1000	0.00900087	0.468931
GSPT2	0.103023	1.34523	0.427858	0.115592	4.14565	1.9732	1000	0.00904889	0.342614
HDLBP	47.9312	0.46393	-1.10802	44.5277	0.979036	-0.0974	1000	0.00906359	0.496333
AGPAT3	5.61302	0.742456	-0.429623	6.13895	1.9311	0.8882	1000	0.00917576	0.40114
KIAA1456	0.00418605	2.458	1.29748	0.00497993	5.08076	2.32789	950	0.00920084	0.48957
PTGER3	0.0106977	1.69928	0.764928	0.0116956	4.13225	1.9992	1000	0.00927963	0.425057
COLEC11	0.132093	1.37052	0.454724	0.149849	4.14281	1.9756	1000	0.009326	0.348474
USP9X	40.0991	0.488552	-1.03342	38.0968	1.03328	-0.0207	1000	0.00943461	0.495613
ATP5J	102.922	0.397885	-1.32958	93.5395	0.839613	-0.322	1000	0.00951028	0.497381
PLCB3	0.782093	1.19156	0.252857	0.893486	3.45142	1.713	1000	0.0095632	0.363457
PTCD1	8.89674	0.665873	-0.586682	9.63728	1.63064	0.61	1000	0.00976314	0.436278
P2RY11	2.01163	1.01434	0.0205365	2.29119	2.58192	1.2675	1000	0.00983961	0.421334
FAM19A1	3.18814	0.880475	-0.183646	3.63992	2.27592	1.1258	1000	0.0101083	0.403476
AGBL1	0.125349	1.40628	0.491884	0.141602	4.12422	1.9716	1000	0.0101653	0.358559
EIF5A	5.64116	0.757432	-0.400811	6.16602	1.88803	0.8157	1000	0.0102415	0.430322
HSPE1-MOB4	43.8253	0.468347	-1.09435	41.9769	1.00932	-0.06	1000	0.0102853	0.488236
MEX3D	6.54209	0.727558	-0.458866	7.31638	1.76387	0.7253	1000	0.0103341	0.440079
BAIAP3	0.644884	1.31775	0.398074	0.735526	3.65616	1.8032	1000	0.0103996	0.377585
CNTN4	0.0530233	1.26014	0.33358	0.0563063	3.85177	1.85616	991	0.0105198	0.348064
NUFIP2	10.6351	0.634529	-0.656243	11.7001	1.50354	0.4964	1000	0.010571	0.449801
TRDN	0.0272093	1.31861	0.399018	0.028913	3.66843	1.7982	1000	0.0106362	0.379144
TAX1BP1	132.806	0.383808	-1.38154	118.931	0.811841	-0.373399	812	0.0106507	0.497186
SLC16A3	1.29116	1.14379	0.193818	1.47291	2.99118	1.5192	1000	0.0106637	0.399044
MTRNR2L6	0.166744	1.46192	0.547868	0.191473	4.18891	1.999	1000	0.0106824	0.365734
OPA3	2.30674	0.997797	-0.00318161	2.59305	2.52891	1.281	1000	0.0108011	0.410604
MTRNR2L1	1.34791	1.08113	0.112534	1.53242	2.96968	1.5	1000	0.010896	0.382236
GLT1D1	0.062093	1.29153	0.36908	0.0670195	3.94699	1.8914	1000	0.0109603	0.348126
THOC3	1.42512	1.14444	0.194639	1.6094	2.9392	1.4956	1000	0.0109672	0.405856
CBWD3	0.266279	1.4909	0.576181	0.307954	4.10283	1.9736	1000	0.0110202	0.379608
SYVN1	3.55093	0.893465	-0.162516	4.03594	2.17914	1.0686	1000	0.011222	0.425988
BRWD1	7.65093	0.689833	-0.53568	8.33441	1.69876	0.6643	1000	0.0112242	0.435281
ARL17A	1.2793	1.14994	0.201562	1.45096	3.02225	1.5326	1000	0.0113483	0.397482
UBE2I	4.75488	0.81295	-0.298761	5.36548	1.96787	0.9238	1000	0.0113593	0.428521
DLGAP2	0.00813953	1.88157	0.911934	0.00906395	4.33971	2.0746	1000	0.0113865	0.446686
GRB14	12.4514	0.613425	-0.705042	13.3667	1.43728	0.4308	1000	0.0114092	0.455069
SNAPC4	0.256977	1.45441	0.540432	0.295069	4.05625	1.9552	1000	0.0115487	0.37507
MACF1	30.9856	0.51236	-0.964771	30.7741	1.09845	0.0597	1000	0.0115592	0.491591
SYCP1	0.0383721	1.30418	0.383148	0.0409126	3.73828	1.8188	1000	0.0119012	0.36968
OTOF	0.00511628	2.38895	1.25638	0.00570442	4.95368	2.2862	1000	0.0119667	0.489771
UPK3BL	3.94093	0.871556	-0.198335	4.44556	2.12989	1.0334	1000	0.0119913	0.425805
FUZ	0.37907	1.39775	0.483111	0.426974	3.95354	1.912	1000	0.0120807	0.371417
DCUN1D5	4.7093	0.792113	-0.336221	5.31234	2.0162	0.9024	1000	0.0121545	0.423777
LAMA5	0.442558	1.46246	0.548393	0.497191	3.92589	1.9098	1000	0.0122395	0.389202
MEI1	0.062093	1.31897	0.399412	0.0670119	3.93757	1.8882	1000	0.012427	0.356312
DLEC1	0.204884	1.5314	0.614851	0.229809	4.18642	2.0004	1000	0.0125281	0.382744
C12orf51	5.14256	0.831438	-0.26632	5.69076	1.94552	0.913	1000	0.0125307	0.44156
OR8U8	2.76233	0.9555	-0.0656724	3.18063	2.34459	1.1718	1000	0.0125325	0.424115
ELMO1	0.0465116	1.31692	0.397169	0.0494758	3.81417	1.8458	1000	0.0125862	0.366369
FLJ25363	0.0965116	1.43285	0.518889	0.106813	4.12862	1.969	1000	0.0126175	0.365993
GABBR2	2.53395	1.00601	0.00863909	2.90528	2.41454	1.219	1000	0.0126992	0.43216
PDZD2	1.87349	1.06966	0.0971517	2.15025	2.66703	1.3584	1000	0.012722	0.417183
BAX	2.71093	0.971047	-0.0423867	3.09654	2.34527	1.174	1000	0.0128106	0.430359
CCDC73	18.9202	0.588241	-0.765521	19.35	1.25543	0.2527	1000	0.0128627	0.493725
HPCA	1.08512	1.17703	0.235152	1.25595	3.08194	1.556	1000	0.0129175	0.400299
TEX101	11.3442	0.625003	-0.678065	12.336	1.47346	0.4636	1000	0.0129606	0.453236
NR1I2	0.809302	1.25999	0.333417	0.927572	3.40624	1.6974	1000	0.0129962	0.388508
VPS13C	11.5995	0.648124	-0.625658	12.5185	1.46314	0.4626	1000	0.0130434	0.470329
HCFC1	3.68163	0.876304	-0.190497	4.20125	2.13307	0.9911	1000	0.0130594	0.440863
TBC1D3	2.69791	0.932473	-0.100867	3.11572	2.36517	1.1744	1000	0.0136292	0.413149
MTUS2	0.157209	1.47105	0.556847	0.180148	4.16212	1.9828	1000	0.0136748	0.372173
SV2C	2.39907	1.01636	0.0234059	2.7732	2.49513	1.2596	1000	0.0137171	0.424491
ASTN2	11.9249	0.615888	-0.69926	12.8988	1.4484	0.4366	1000	0.013888	0.455064
IGF2BP1	0.00511628	2.42673	1.27901	0.0057114	4.94501	2.2838	1000	0.014148	0.498344
SNTG1	0.191163	1.54027	0.623183	0.21574	4.19062	1.9998	1000	0.014185	0.385121
LAIR1	0.00162791	6.55744	2.71313	0.00217258	6.02528	3.81404	456	0.0143787	0.466225
LTK	0.00162791	6.55744	2.71313	0.00217258	6.02528	3.81404	456	0.0143787	0.466225
ZNF677	0.00162791	6.55744	2.71313	0.00217258	6.02528	3.81404	456	0.0143787	0.466225
FAM123C	0.00162791	6.55744	2.71313	0.00217258	6.02528	3.81404	456	0.0143787	0.466225
C9orf139	0.00162791	6.55744	2.71313	0.00217258	6.02528	3.81404	456	0.0143787	0.466225
MYADML2	0.00162791	6.55744	2.71313	0.00217258	6.02528	3.81404	456	0.0143787	0.466225
AIPL1	0.00162791	6.55744	2.71313	0.00217258	6.02528	3.81404	456	0.0143787	0.466225
PIRT	0.00162791	6.55744	2.71313	0.00217258	6.02528	3.81404	456	0.0143787	0.466225
MAPK8IP2	0.00162791	6.55744	2.71313	0.00217258	6.02528	3.81404	456	0.0143787	0.466225
TCP10L	0.00162791	6.55744	2.71313	0.00217258	6.02528	3.81404	456	0.0143787	0.466225
CASP14	0.00162791	6.55744	2.71313	0.00217258	6.02528	3.81404	456	0.0143787	0.466225
NLRP14	0.00162791	6.55744	2.71313	0.00217258	6.02528	3.81404	456	0.0143787	0.466225
C1orf94	0.00162791	6.55744	2.71313	0.00217258	6.02528	3.81404	456	0.0143787	0.466225
ATP4A	0.00162791	6.55744	2.71313	0.00217258	6.02528	3.81404	456	0.0143787	0.466225
TRH	0.00162791	6.55744	2.71313	0.00217258	6.02528	3.81404	456	0.0143787	0.466225
NMUR1	0.00162791	6.55744	2.71313	0.00217258	6.02528	3.81404	456	0.0143787	0.466225
HLA-DOA	0.00162791	6.55744	2.71313	0.00217258	6.02528	3.81404	456	0.0143787	0.466225
GLI1	0.00162791	6.55744	2.71313	0.00217258	6.02528	3.81404	456	0.0143787	0.466225
CD300E	0.00162791	6.55744	2.71313	0.00217258	6.02528	3.81404	456	0.0143787	0.466225
TEX28	0.00162791	6.55744	2.71313	0.00217258	6.02528	3.81404	456	0.0143787	0.466225
SCRT2	0.00162791	6.55744	2.71313	0.00217258	6.02528	3.81404	456	0.0143787	0.466225
SCAMP5	0.00162791	6.55744	2.71313	0.00217258	6.02528	3.81404	456	0.0143787	0.466225
KRT23	0.00162791	6.55744	2.71313	0.00217258	6.02528	3.81404	456	0.0143787	0.466225
C2orf91	0.00162791	6.55744	2.71313	0.00217258	6.02528	3.81404	456	0.0143787	0.466225
LILRA5	0.00162791	6.55744	2.71313	0.00217258	6.02528	3.81404	456	0.0143787	0.466225
FLJ42280	0.00162791	6.55744	2.71313	0.00217258	6.02528	3.81404	456	0.0143787	0.466225
SYPL2	0.00162791	6.55744	2.71313	0.00217258	6.02528	3.81404	456	0.0143787	0.466225
ANKRD20A1	0.00162791	6.55744	2.71313	0.00217258	6.02528	3.81404	456	0.0143787	0.466225
CHRD	0.00162791	6.55744	2.71313	0.00217258	6.02528	3.81404	456	0.0143787	0.466225
C1QTNF8	0.00162791	6.55744	2.71313	0.00217258	6.02528	3.81404	456	0.0143787	0.466225
MS4A14	0.00162791	6.55744	2.71313	0.00217258	6.02528	3.81404	456	0.0143787	0.466225
ZNF705D	0.00162791	6.55744	2.71313	0.00217258	6.02528	3.81404	456	0.0143787	0.466225
OGDHL	0.00162791	6.55744	2.71313	0.00217258	6.02528	3.81404	456	0.0143787	0.466225
CDHR5	0.00162791	6.55744	2.71313	0.00217258	6.02528	3.81404	456	0.0143787	0.466225
BCL6B	0.00162791	6.55744	2.71313	0.00217258	6.02528	3.81404	456	0.0143787	0.466225
KLRD1	0.00162791	6.55744	2.71313	0.00217258	6.02528	3.81404	456	0.0143787	0.466225
GJA5	0.00162791	6.55744	2.71313	0.00217258	6.02528	3.81404	456	0.0143787	0.466225
SULT4A1	0.00162791	6.55744	2.71313	0.00217258	6.02528	3.81404	456	0.0143787	0.466225
SFRP4	0.00162791	6.55744	2.71313	0.00217258	6.02528	3.81404	456	0.0143787	0.466225
COL9A1	0.00162791	6.55744	2.71313	0.00217258	6.02528	3.81404	456	0.0143787	0.466225
ABCG4	0.00162791	6.55744	2.71313	0.00217258	6.02528	3.81404	456	0.0143787	0.466225
SP7	0.00162791	6.55744	2.71313	0.00217258	6.02528	3.81404	456	0.0143787	0.466225
CAPS	0.724186	1.36305	0.446837	0.83402	3.50026	1.7462	1000	0.0145519	0.406306
CWH43	0.10186	1.44971	0.535768	0.11363	4.13043	1.9668	1000	0.0146295	0.370865
TNRC18	1.91326	1.05852	0.0820517	2.1681	2.69075	1.3588	1000	0.0149454	0.412725
NBPF14	1.60256	1.13091	0.177484	1.80578	2.82247	1.4326	1000	0.0151162	0.41896
CCDC158	0.86814	1.29763	0.375878	0.98373	3.36543	1.6832	1000	0.0151882	0.40407
MYBBP1A	1.56698	1.1317	0.17849	1.76693	2.84185	1.4428	1000	0.0152472	0.416298
LRRC37A2	1.08349	1.20113	0.264391	1.24465	3.13155	1.5788	1000	0.0153853	0.40209
LINC00293	0.100233	1.46167	0.547616	0.112503	4.12224	1.9648	1000	0.015428	0.374442
LYPD6B	8.97233	0.709337	-0.495456	9.65499	1.6155	0.5964	1000	0.0156041	0.469157
RANBP2	8.11628	0.69511	-0.524686	8.88513	1.66413	0.6272	1000	0.0158014	0.450036
XIRP2	0.00953488	1.8866	0.915792	0.010396	4.23239	2.0362	1000	0.0160922	0.459964
TSPEAR	0.276512	1.50777	0.592415	0.315827	4.10703	1.9668	1000	0.016124	0.385717
CALN1	0.0844186	1.42038	0.50628	0.0944453	4.03436	1.9286	1000	0.0161306	0.373112
TNRC6B	11.7228	0.643205	-0.63665	12.5862	1.46116	0.4516	1000	0.0162303	0.470332
TCF7	0.623256	1.39565	0.48094	0.70382	3.66251	1.8046	1000	0.0162855	0.39952
PAX7	0.0072093	2.10419	1.07327	0.00816047	4.48696	2.1296	1000	0.016364	0.480853
KBTBD3	6.27442	0.779991	-0.35847	6.77054	1.82373	0.7667	1000	0.0163726	0.458448
HNRNPA3	11.6881	0.635022	-0.65512	12.5099	1.47862	0.4615	1000	0.0163743	0.461173
NKAIN3	3.20581	0.958192	-0.0616127	3.61406	2.27102	1.1228	1000	0.0163779	0.440004
SLC2A14	0.241628	1.56283	0.644162	0.270685	4.11954	1.9782	1000	0.0165076	0.396657
DNAH1	1.56256	1.14945	0.200949	1.76768	2.88901	1.4616	1000	0.0165523	0.417355
SH3GL1	8.6993	0.698902	-0.516839	9.49994	1.62667	0.5997	1000	0.0166111	0.461199
GRID2	0.258837	1.57862	0.658662	0.299316	4.08465	1.9664	1000	0.0166491	0.403954
CACNA1S	0.00674419	2.1638	1.11356	0.00746256	4.536	2.1486	1000	0.016673	0.488004
NFIC	3.62465	0.90643	-0.141732	4.12445	2.20054	1.0738	1000	0.0167056	0.430614
XIAP	11.4991	0.648712	-0.62435	12.4143	1.49908	0.4838	1000	0.0167076	0.463888
CDC25A	0.543488	1.38816	0.473176	0.613525	3.76582	1.8372	1000	0.0167899	0.388497
EGFL8	1.08047	1.25755	0.330618	1.23402	3.11807	1.575	1000	0.0168266	0.422089
ZNF98	0.0695349	1.40485	0.490421	0.0765635	4.00531	1.9122	1000	0.0168957	0.373252
KIAA1731	11.5844	0.666487	-0.585352	12.4946	1.47706	0.4733	1000	0.0171183	0.480081
MAP2K7	0.332791	1.53296	0.616322	0.376775	3.97099	1.9252	1000	0.0172154	0.403635
FSTL5	0.0569767	1.38384	0.468681	0.0601945	3.87813	1.86598	995	0.0173859	0.379639
LDB2	0.0346512	1.41429	0.500077	0.0368047	3.72431	1.8164	1000	0.0176165	0.401557
CACNA1E	0.00627907	2.22592	1.1544	0.00714395	4.65078	2.1834	1000	0.017685	0.490051
C8orf45	2.20884	1.039	0.0551992	2.56118	2.47135	1.2422	1000	0.0180214	0.439215
KCNH1	0.752093	1.36527	0.449181	0.865577	3.49585	1.733	1000	0.0184118	0.410707
HIPK2	12.2326	0.642506	-0.638218	13.3109	1.41758	0.4105	1000	0.0185082	0.483397
MAP3K2	12.9151	0.646607	-0.629038	13.9586	1.40213	0.3985	1000	0.0185701	0.490546
LENG8	1.05209	1.30298	0.38182	1.19995	3.17736	1.6036	1000	0.0185992	0.428753
DAB2IP	1.93581	1.13543	0.183245	2.20502	2.62347	1.3366	1000	0.0186129	0.449579
SEL1L2	0.0846512	1.46674	0.55261	0.0945895	4.05724	1.9366	1000	0.0187294	0.383158
COBRA1	0.842326	1.33817	0.420261	0.947904	3.37158	1.6836	1000	0.0187689	0.416579
LOC100507421	0.0209302	1.54577	0.628323	0.0217951	3.71761	1.8272	1000	0.0191287	0.435614
ADAM23	0.044186	1.41354	0.499315	0.0472479	3.79342	1.8376	1000	0.0191549	0.395491
RPL10L	0.122558	1.52981	0.613354	0.139152	4.108	1.9614	1000	0.0191587	0.392824
TTLL1	0.123256	1.55686	0.638638	0.139407	4.13772	1.9742	1000	0.0193161	0.396238
RLIM	5.06302	0.864374	-0.210273	5.57843	1.96257	0.8736	1000	0.0193527	0.471761
FAM189A1	0.267674	1.59807	0.676328	0.309014	4.06168	1.957	1000	0.0193711	0.411604
PCDH15	0.0230233	1.51216	0.596609	0.024307	3.69199	1.8132	1000	0.0196123	0.430298
ZDHHC8	0.402093	1.53575	0.618939	0.450267	3.91719	1.9028	1000	0.0196273	0.410695
LOC729020	0.716512	1.40242	0.487918	0.807566	3.53821	1.7556	1000	0.0198341	0.415327
EP400	6.12907	0.828243	-0.271873	6.62246	1.85747	0.7975	1000	0.0199986	0.476526
PRKCB	0.0425581	1.42292	0.508851	0.0453456	3.79116	1.8354	1000	0.0201454	0.398721
SRRM2	8.62558	0.724524	-0.464895	9.20473	1.6253	0.6018	1000	0.0202125	0.477411
SLC12A3	0.0144186	1.74737	0.805189	0.0150279	3.9461	1.9248	1000	0.0204582	0.460218
FBN3	0.0155814	1.69399	0.760421	0.0164358	3.86647	1.893	1000	0.0205434	0.4561
PPP1R37	1.31372	1.22916	0.297671	1.52168	2.9784	1.5062	1000	0.0205775	0.43271
HUWE1	19.523	0.591383	-0.757836	20.1437	1.26801	0.2513	1000	0.0206306	0.496844
RHOBTB2	0.223953	1.62443	0.699935	0.249946	4.16229	1.987	1000	0.0206315	0.409784
KIF1B	6.07279	0.801209	-0.319749	6.7298	1.81633	0.7601	1000	0.0206841	0.473078
GAS7	0.0369767	1.44259	0.528663	0.0393837	3.73339	1.8178	1000	0.0208213	0.409196
MYO9B	1.69	1.114	0.155744	1.92565	2.75119	1.3852	1000	0.0209811	0.426478
LOC100287225	0.110233	1.55478	0.636713	0.12314	4.14247	1.9718	1000	0.0210143	0.396368
C9orf86	2.12023	1.07814	0.108543	2.42439	2.57895	1.2556	1000	0.0210885	0.451545
NWD1	0.037907	1.44326	0.529329	0.0401481	3.74845	1.8224	1000	0.0213276	0.408081
MYL10	13.4809	0.65156	-0.618029	14.321	1.39512	0.3893	1000	0.0213817	0.497466
SVOP	0.0572093	1.44006	0.526129	0.0601942	3.87807	1.86598	995	0.021474	0.395062
COL19A1	0.0130233	1.76165	0.81693	0.0141028	3.97379	1.9332	1000	0.021476	0.461285
STXBP5L	0.0230233	1.51216	0.596609	0.0243328	3.68006	1.8054	1000	0.021609	0.432631
TMEM220	0.393721	1.62135	0.697199	0.443396	3.96545	1.925	1000	0.0217551	0.426968
GRAMD1B	1.02581	1.32499	0.405978	1.16809	3.17056	1.5968	1000	0.0220603	0.438053
PEBP4	0.12814	1.59191	0.670762	0.145999	4.1328	1.9718	1000	0.022189	0.405834
MDM4	11.8019	0.672933	-0.571466	12.8571	1.44413	0.4382	1000	0.0222101	0.496661
UBE2M	3.5714	0.945434	-0.080951	3.98078	2.173	1.0129	1000	0.022283	0.468509
ENTHD1	0.35186	1.64229	0.715712	0.397717	3.99268	1.9368	1000	0.0223601	0.428959
DNAH9	0.0127907	1.81619	0.860911	0.0138505	3.96408	1.9358	1000	0.0224574	0.474708
SH3GL3	0.0760465	1.50729	0.591961	0.0856237	4.0464	1.9304	1000	0.0224709	0.395448
NBPF15	1.27791	1.25247	0.324781	1.45471	2.95062	1.4954	1000	0.0225095	0.444231
GSG1L	0.035814	1.46264	0.548573	0.0382274	3.72319	1.8136	1000	0.0226371	0.416092
WNT9B	0.282093	1.62476	0.700226	0.32543	4.05373	1.9516	1000	0.0232745	0.420048
TRPM1	0.014186	1.76888	0.822836	0.0149816	3.90529	1.909	1000	0.023496	0.471012
NLGN4X	0.0202326	1.60515	0.682706	0.0214356	3.72238	1.8308	1000	0.0235033	0.451221
PPP1R14B	6.81953	0.781537	-0.355614	7.37468	1.79435	0.7336	1000	0.023509	0.470017
FOXRED2	2.9607	1.05374	0.0755229	3.45835	2.351	1.1758	1000	0.0235669	0.466427
FAM198A	0.0660465	1.4817	0.567258	0.0718691	3.95892	1.8948	1000	0.0235916	0.398446
NOMO1	2.3314	1.11686	0.159446	2.66679	2.50013	1.2662	1000	0.0236692	0.464338
OCA2	0.0365116	1.47841	0.564042	0.0388293	3.73426	1.818	1000	0.0237037	0.419296
ABHD1	0.521628	1.50462	0.589397	0.592701	3.78747	1.8488	1000	0.0237615	0.417717
SMCR5	0.336977	1.61512	0.691642	0.387666	4.0064	1.9358	1000	0.0239361	0.422154
MAPK9	9.25651	0.722899	-0.468134	10.2002	1.60376	0.5763	1000	0.024034	0.484835
ZBTB16	0.0509302	1.4742	0.559932	0.0540851	3.84209	1.8532	1000	0.0243121	0.408026
GRIP2	0.211395	1.64325	0.716551	0.234944	4.1542	1.9818	1000	0.0244702	0.416027
SPEN	9.88023	0.698687	-0.517283	10.6253	1.5739	0.5467	1000	0.0247096	0.47831
PDZD7	0.13093	1.58324	0.662876	0.148856	4.10009	1.9546	1000	0.0247872	0.408463
SHISA9	0.0297674	1.5068	0.59149	0.0314626	3.67304	1.7974	1000	0.0248358	0.433496
CYP4F22	0.447674	1.68031	0.748726	0.510729	3.88969	1.9042	1000	0.0250374	0.448919
ZNF385D	0.0688372	1.49606	0.581163	0.0755865	3.99268	1.9052	1000	0.0251151	0.399416
CD72	0.128837	1.63753	0.711524	0.147375	4.16592	1.9826	1000	0.0251197	0.414351
CCBE1	0.0409302	1.49833	0.583359	0.0433712	3.7479	1.8246	1000	0.0253043	0.423009
RALYL	0.0634884	1.49659	0.581676	0.068313	3.94435	1.8886	1000	0.0255827	0.404182
MLIP	2.50721	1.11708	0.159729	2.87951	2.45055	1.1916	1000	0.0259068	0.489076
HSPG2	0.974419	1.37838	0.462971	1.11329	3.26163	1.6356	1000	0.0259377	0.443612
BEX1	1.15791	1.35311	0.436277	1.32843	3.10766	1.5716	1000	0.0259583	0.455233
RHCE	0.80186	1.44392	0.529994	0.914413	3.41895	1.7058	1000	0.0259889	0.442636
SPNS2	1.30907	1.27894	0.354944	1.51536	2.93802	1.4918	1000	0.0259921	0.454749
KCNK10	0.0393023	1.50875	0.593351	0.0415249	3.76928	1.8308	1000	0.0262313	0.424122
ATN1	1.39279	1.22372	0.29127	1.61115	2.91544	1.4712	1000	0.0262328	0.441373
KIAA0913	1.67953	1.16865	0.224837	1.95183	2.73671	1.3818	1000	0.0262443	0.448456
EPN1	0.27093	1.70929	0.7734	0.313404	4.05803	1.9588	1000	0.0263421	0.439703
ZNF611	1.64488	1.19853	0.261262	1.89384	2.75079	1.3948	1000	0.0264298	0.455797
PPP2R4	3.35372	0.980395	-0.0285645	3.7976	2.23332	1.0481	1000	0.0264775	0.474124
CENPB	0.941395	1.41973	0.505618	1.07826	3.29231	1.6528	1000	0.0265003	0.451506
RGS9	0.0581395	1.50333	0.588166	0.0614177	3.88935	1.87	1000	0.0267069	0.411272
HVCN1	0.495814	1.60654	0.683955	0.567787	3.81294	1.866	1000	0.0269562	0.440726
FOXK1	5.33628	0.869864	-0.201138	5.95564	1.91841	0.8335	1000	0.0269979	0.488138
C5orf60	0.116279	1.6638	0.734481	0.13107	4.14297	1.9768	1000	0.0270094	0.422693
SGCD	0.0151163	1.76433	0.819122	0.0158842	3.8572	1.8894	1000	0.0270298	0.476227
STRN	4.04163	0.968442	-0.0462623	4.57887	2.07552	0.9984	1000	0.0271707	0.484758
AP1B1	6.25023	0.841582	-0.248824	6.81597	1.83515	0.7731	1000	0.0276054	0.492459
PTPRQ	0.0295349	1.53381	0.617116	0.0313323	3.68352	1.8004	1000	0.0276784	0.440348
JAKMIP1	0.0306977	1.54176	0.624577	0.0326184	3.70599	1.8102	1000	0.0276923	0.439635
CACNA1B	0.014186	1.80201	0.849608	0.0151474	3.91766	1.9116	1000	0.0280211	0.47897
THSD7B	0.0386047	1.52053	0.604572	0.0413605	3.74877	1.823	1000	0.0280438	0.429751
SRCAP	2.48558	1.10462	0.143549	2.89493	2.46445	1.2374	1000	0.0280852	0.468509
ORAI2	0.918372	1.47137	0.557161	1.04036	3.36976	1.6888	1000	0.0285191	0.456397
SCAND1	2.50977	1.08576	0.118706	2.90249	2.4052	1.1595	1000	0.0286647	0.48606
CNOT3	0.733256	1.44401	0.530083	0.820609	3.53666	1.7422	1000	0.0289052	0.431635
FAM21A	0.356512	1.68122	0.749513	0.406165	3.98931	1.9298	1000	0.0290492	0.441264
PIEZO2	0.034186	1.52963	0.613179	0.0364733	3.70812	1.8074	1000	0.0291345	0.437022
ELK4	4.45884	0.93927	-0.0903875	4.8907	2.04411	0.9273	1000	0.0293565	0.493907
SNX29P2	0.491395	1.64926	0.72182	0.557287	3.81122	1.8668	1000	0.029364	0.452196
BMP6	5.64395	0.907361	-0.140251	6.09065	1.93653	0.8942	1000	0.0296825	0.488202
MAPK4	0.0130233	1.86237	0.897138	0.0140258	3.95201	1.9278	1000	0.0297042	0.489486
ZNF423	0.0504651	1.53184	0.615264	0.0537047	3.83334	1.85	1000	0.0297346	0.42492
NRXN1	0.052093	1.5366	0.619746	0.0553263	3.85622	1.8582	1000	0.0297676	0.423826
SLC24A4	0.0118605	1.94066	0.956549	0.0127047	4.02631	1.9588	1000	0.0300797	0.499221
RRP7A	2.47558	1.13184	0.178675	2.83811	2.47962	1.2042	1000	0.0307225	0.491232
SMN2	0.607209	1.56603	0.647111	0.694769	3.6437	1.7982	1000	0.0312098	0.450285
UBTF	2.20837	1.13669	0.184839	2.49445	2.60379	1.2624	1000	0.0312817	0.473829
CCDC144A	0.0276744	1.59631	0.674742	0.0294153	3.70483	1.8114	1000	0.0315025	0.454812
TRIOBP	1.46256	1.27951	0.355587	1.63961	2.87848	1.458	1000	0.0315043	0.465737
LRRTM4	0.084186	1.61839	0.694562	0.0935919	4.06038	1.936	1000	0.031574	0.422951
MGAT4C	0.163488	1.74414	0.802519	0.18816	4.1276	1.975	1000	0.0316902	0.443658
PKP3	0.499535	1.63889	0.71272	0.568869	3.82883	1.8686	1000	0.0318017	0.448792
GAK	3.73628	1.00124	0.00178395	4.217	2.14163	1.039	1000	0.0320258	0.487267
TNRC6C	2.53744	1.14657	0.197327	2.87145	2.42544	1.2218	1000	0.032136	0.49159
TNFRSF8	0.0327907	1.57529	0.655615	0.0349684	3.72368	1.8152	1000	0.0322633	0.447641
ZC3H7B	0.953488	1.43272	0.518761	1.08632	3.28479	1.645	1000	0.0323159	0.458108
SEMA6A	1.77	1.23379	0.303101	2.04751	2.67712	1.3606	1000	0.0324623	0.480464
TMC2	0.0413953	1.5652	0.646348	0.0441533	3.77776	1.8322	1000	0.0324945	0.439565
CDH12	1.61	1.25576	0.328564	1.83228	2.77623	1.4048	1000	0.0325677	0.474265
SORCS3	0.0237209	1.63538	0.709624	0.0246791	3.69728	1.8126	1000	0.0326566	0.465555
RIT2	0.168605	1.7556	0.811962	0.195256	4.15406	1.9844	1000	0.0326978	0.443671
CTRL	0.735349	1.54828	0.630663	0.834368	3.53135	1.7526	1000	0.0331894	0.459476
GRM8	0.0751163	1.6194	0.695455	0.0850319	4.01742	1.919	1000	0.0331918	0.428229
LHFPL4	0.0713953	1.60678	0.684173	0.0795016	4.00444	1.9122	1000	0.0334274	0.426901
CECR1	0.0172093	1.78573	0.836516	0.0180644	3.79929	1.8654	1000	0.0335338	0.490089
MAN1C1	0.022093	1.66325	0.734001	0.0234916	3.69632	1.815	1000	0.0335459	0.472701
GRIN2A	0.0174419	1.76976	0.823551	0.0183328	3.77634	1.8552	1000	0.0336954	0.489151
SERPINH1	2.20605	1.17198	0.228947	2.53638	2.53154	1.2762	1000	0.0338886	0.483889
PARVB	0.23186	1.79163	0.841269	0.264109	4.15107	1.987	1000	0.0340252	0.451961
SHROOM2	2.07837	1.18877	0.249466	2.41386	2.57979	1.3004	1000	0.0343851	0.482655
NOX5	0.0702326	1.61553	0.692005	0.0775407	4.01596	1.9142	1000	0.034828	0.42863
CEP250	2.00558	1.23035	0.299064	2.30793	2.6264	1.332	1000	0.0350266	0.488714
ST8SIA6	0.22907	1.76873	0.822712	0.255819	4.07849	1.9608	1000	0.0350559	0.454361
RYR1	0.0493023	1.58502	0.664498	0.0524291	3.82826	1.8486	1000	0.035125	0.440098
LRCH4	0.552093	1.61811	0.694305	0.626005	3.72209	1.825	1000	0.0351935	0.456696
POFUT2	0.846977	1.53265	0.61603	0.956964	3.36249	1.6848	1000	0.0352207	0.476725
APBB1IP	0.0751163	1.63263	0.707198	0.0849158	4.03133	1.923	1000	0.0353146	0.430534
SCRIB	0.374419	1.70343	0.768441	0.423168	3.96262	1.9174	1000	0.0354451	0.45095
SPTBN2	0.83186	1.51577	0.600049	0.941604	3.38662	1.6914	1000	0.0356904	0.469322
ZCCHC16	0.0486047	1.59214	0.670965	0.0517791	3.82311	1.847	1000	0.0359838	0.442566
TCEAL3	1.84209	1.25116	0.323262	2.12727	2.66936	1.3524	1000	0.0361181	0.490003
ZNF264	2.05465	1.19622	0.258484	2.37379	2.59585	1.2651	1000	0.036199	0.497712
KCNMA1	0.0188372	1.77287	0.826083	0.0198067	3.74546	1.8416	1000	0.0366708	0.494651
DLGAP4	2.5593	1.14701	0.197875	2.891	2.40969	1.2078	1000	0.036739	0.496572
CPN1	0.11093	1.73956	0.79872	0.124221	4.14281	1.973	1000	0.0367446	0.443105
CALML4	1.27349	1.33952	0.421715	1.46813	3.0191	1.5184	1000	0.036948	0.46759
DMD	0.729535	1.57735	0.657499	0.843293	3.47469	1.7322	1000	0.0370409	0.474769
CHD3	0.885116	1.50555	0.590291	1.00089	3.32991	1.6672	1000	0.0370751	0.474043
DOC2A	0.82814	1.51575	0.600036	0.932474	3.39183	1.6928	1000	0.0371361	0.468862
GRID1	0.0513953	1.60704	0.684404	0.0544879	3.84995	1.85584	994	0.03722	0.443981
CTNS	2.65465	1.09513	0.131096	3.06923	2.3718	1.1355	1000	0.0372491	0.498476
PIK3C2B	4.33349	0.990452	-0.0138406	4.75336	2.08104	0.991	1000	0.037355	0.498325
ZMAT4	0.0727907	1.66897	0.738956	0.0819081	4.02705	1.9222	1000	0.0374891	0.44036
PPDPF	2.73047	1.12571	0.17083	3.09787	2.35798	1.176	1000	0.0376922	0.498211
CFHR3	0.244419	1.8303	0.872079	0.279258	4.08109	1.9652	1000	0.0378768	0.468746
CSNK1A1L	0.476744	1.68212	0.750285	0.537337	3.82506	1.8652	1000	0.0379104	0.461718
AGAP6	1.3093	1.39335	0.478558	1.49762	2.96728	1.506	1000	0.0379243	0.490579
GPR158	0.0316279	1.63408	0.708482	0.0336819	3.70779	1.8114	1000	0.0381044	0.465574
SURF6	2.31047	1.19419	0.256027	2.62187	2.5365	1.2774	1000	0.0382631	0.492647
C16orf79	0.703023	1.59458	0.67318	0.79493	3.59058	1.7732	1000	0.0389027	0.46651
KIAA0664	0.205349	1.82697	0.869451	0.229819	4.14181	1.9808	1000	0.0389802	0.462861
C19orf6	1.81116	1.28607	0.362965	2.05878	2.68714	1.3648	1000	0.0395365	0.499364
FAM19A4	0.0451163	1.62186	0.697645	0.0476963	3.80459	1.8398	1000	0.0395933	0.453082
GTF2IRD2	0.494419	1.71293	0.776468	0.562206	3.7673	1.8492	1000	0.0396098	0.475418
BEST1	1.66186	1.29939	0.377835	1.90902	2.726	1.3828	1000	0.0402109	0.498282
XYLT1	0.024186	1.70769	0.772043	0.0253037	3.6794	1.8076	1000	0.040395	0.487827
HSD17B14	0.102326	1.7772	0.829609	0.114937	4.11941	1.9654	1000	0.0405631	0.455085
HDGFRP2	0.483721	1.72789	0.789008	0.545022	3.81717	1.8662	1000	0.0407865	0.47395
UNC93B1	0.14093	1.76076	0.816195	0.162338	4.11325	1.9606	1000	0.0409141	0.452376
TMEM132D	0.0818605	1.71671	0.779645	0.0914047	4.06575	1.9384	1000	0.0410905	0.447899
PLCG1	0.979302	1.52654	0.610261	1.12554	3.26261	1.6394	1000	0.04145	0.490003
HDAC5	0.467209	1.78651	0.837146	0.528231	3.86875	1.8868	1000	0.0415205	0.483084
HORMAD2	0.0644186	1.6655	0.735955	0.0697137	3.95896	1.895	1000	0.0416495	0.447809
CIC	0.352326	1.83167	0.873162	0.397498	3.98653	1.9314	1000	0.0416829	0.480218
ADRBK1	1.09372	1.47517	0.560877	1.26082	3.17836	1.5992	1000	0.042329	0.486893
SHISA6	0.0390698	1.63872	0.712567	0.0416888	3.75988	1.8236	1000	0.0423814	0.462963
ADAM29	0.0302326	1.67806	0.746798	0.0323949	3.69562	1.807	1000	0.0426106	0.479565
PTPN20B	0.192791	1.85755	0.893403	0.217127	4.1358	1.979	1000	0.0426446	0.471197
BNC2	0.0209302	1.77491	0.827745	0.0217547	3.72464	1.8286	1000	0.0431739	0.499704
SLIT1	0.0230233	1.73358	0.793756	0.0241742	3.68222	1.8074	1000	0.0443716	0.495294
FAM160B2	0.435349	1.84287	0.881956	0.489898	3.90042	1.9052	1000	0.0445345	0.492009
FAM159B	0.173953	1.86831	0.901735	0.19758	4.12629	1.9766	1000	0.0445419	0.474715
SH3GLB2	1.21628	1.45438	0.540407	1.40662	3.05457	1.546	1000	0.0446573	0.498065
AREGB	0.443953	1.79117	0.840904	0.500433	3.85312	1.8806	1000	0.0449216	0.48643
SH3RF3	0.0288372	1.70927	0.773382	0.0303019	3.68908	1.8058	1000	0.0452995	0.48889
GHR	0.178372	1.89975	0.925813	0.201995	4.16205	1.989	1000	0.0459604	0.478574
GPR149	0.244651	1.91723	0.939026	0.274739	4.08494	1.9686	1000	0.0461216	0.489855
RGPD8	0.0283721	1.71108	0.774909	0.0298512	3.69368	1.806	1000	0.0465354	0.48934
GRM7	0.0951163	1.82349	0.866703	0.1061	4.09756	1.9556	1000	0.0472616	0.470121
MAPK8IP3	0.654186	1.69856	0.764308	0.74175	3.59243	1.7766	1000	0.047437	0.495758
PDE6A	0.217209	1.92043	0.941428	0.245786	4.17182	1.9928	1000	0.0479383	0.482509
CADPS	0.045814	1.68485	0.752621	0.0489621	3.80499	1.8396	1000	0.048021	0.470746
GTPBP3	0.46093	1.87209	0.904652	0.524951	3.92997	1.9112	1000	0.0480278	0.497736
PITPNM1	0.113023	1.87277	0.905171	0.125897	4.14462	1.9764	1000	0.0482781	0.475913
EFHD1	0.0818605	1.79244	0.841928	0.0919435	4.07126	1.9418	1000	0.0486263	0.466558
F8A1	0.357209	1.8097	0.855751	0.40655	3.90588	1.8972	1000	0.0486965	0.485839
PPM1F	0.178837	1.94909	0.962801	0.203067	4.18032	1.9952	1000	0.0487429	0.488897
NACC1	0.459535	1.84115	0.880611	0.519824	3.89281	1.8954	1000	0.0489727	0.494901
MAP1S	0.52093	1.73439	0.794431	0.59206	3.75549	1.837	1000	0.04902	0.485462
FAM135B	0.0290698	1.71477	0.778018	0.0309074	3.67179	1.7966	1000	0.0495204	0.493601
CUX2	0.0451163	1.69865	0.764389	0.0478277	3.80371	1.8392	1000	0.0496227	0.474733
