# Supplementary material for: Single-cell analysis of lung adenocarcinoma cell lines reveals diverse expression patterns of individual cells invoked by a molecular target drug treatment
Source: Genome Biol. 2015 Apr 3;16(1):66. doi: 10.1186/s13059-015-0636-y (PMC4450998; doi:10.1186/s13059-015-0636-y)
Supplement: Additional file 5: Table S7. — Average expression levels and relative variations of the genes belonging to the EGFR pathway. [file 13059_2015_636_MOESM5_ESM.xlsx]

## Sheet: Table S7
		LC2/ad		PC-9		VMRC-LCD
entrez_gene_id	symbol	rpkm	relative divergence	rpkm	relative divergence	rpkm	relative divergence
4893	NRAS	8.2986	1.1536	13.7117	0.937805	13.587	1.11062
207	AKT1	6.24419	1.48283	4.81652	1.82091	1.75978	2.86437
5728	PTEN	72.1351	0.431892	54.0324	0.519786	69.5965	0.49943
673	BRAF	60.267	0.814076	64.6963	0.64632	65.5657	0.727346
7157	TP53	21.5191	0.686379	125.655	0.344336	14.2872	0.636476
4609	MYC	99.1063	1.17883	22.6498	0.996414	0.0467391	4.80749
842	CASP9	3.62349	2.65767	4.60826	2.36725	4.51109	2.54354
5290	PIK3CA	21.1395	1.07077	13.5222	1.01407	12.2157	1.04225
3845	KRAS	29.1274	0.591894	20.5989	0.740047	25.5454	0.740094
2932	GSK3B	34.2144	0.635037	47.1552	0.593864	48.4626	0.633575
999	CDH1	37.486	0.762027	17.3652	0.867766	15.9494	1.07047
324	APC	10.3467	0.749818	7.91413	0.962341	27.0485	0.578903
1950	EGF	7.68558	1.95289	5.10348	1.82202	4.51783	2.21776
2064	ERBB2	9.73419	1.12461	1.38435	2.36927	0.116739	2.75652
6654	SOS1	12.0672	0.943018	18.3633	0.769257	23.5952	0.712966
2309	FOXO3	54.8507	0.946275	37.3117	0.849563	7.70543	1.45631
1499	CTNNB1	84.8816	0.847586	60.9889	0.495135	15.8524	0.995424
1956	EGFR	12.5023	1.09418	55.5322	0.611699	0.0252174	2.91973
1495	CTNNA1	281.689	0.307494	30.9465	0.697294	58.2617	0.892678
3172	HNF4A	0.0604651	4.70678	0.0204348	2.34566	0.653913	2.51588
51176	LEF1	1.29256	4.22351	2.01283	3.80602	3.23935	2.02219
