# Supplementary material for: Single-cell analysis of lung adenocarcinoma cell lines reveals diverse expression patterns of individual cells invoked by a molecular target drug treatment
Source: Genome Biol. 2015 Apr 3;16(1):66. doi: 10.1186/s13059-015-0636-y (PMC4450998; doi:10.1186/s13059-015-0636-y)
Supplement: Additional file 6: Table S8. — Average gene expression levels and relative divergences for the cancer-related genes appearing in Figure 4A. [file 13059_2015_636_MOESM6_ESM.xlsx]

## Sheet: Table S8
		LC2/ad		LC2/ad (replicate)		PC-9		VMRC-LCD
entrez_gene_id	symbol	rpkm	relative divergence	rpkm	relative divergence	rpkm	relative divergence	rpkm	relative divergence
1956	EGFR	12.5023	1.09418	16.6007	0.88769	55.5322	0.611699	0.0252174	2.91973
3845	KRAS	29.1274	0.591894	27.2229	0.679577	20.5989	0.740047	25.5454	0.740094
4893	NRAS	8.2986	1.1536	9.74156	1.14634	13.7117	0.937805	13.587	1.11062
4609	MYC	99.1063	1.17883	84.2256	1.13253	22.6498	0.996414	0.0467391	4.80749
5290	PIK3CA	21.1395	1.07077	26.0298	0.960327	13.5222	1.01407	12.2157	1.04225
2064	ERBB2	9.73419	1.12461	6.73756	0.7343	1.38435	2.36927	0.116739	2.75652
673	BRAF	60.267	0.814076	83.7376	0.493217	64.6963	0.64632	65.5657	0.727346
4233	MET	111.781	0.484173	111.404	0.684875	50.8643	0.609414	27.7587	0.743037
207	AKT1	6.24419	1.48283	4.80022	1.45823	4.81652	1.82091	1.75978	2.86437
7157	TP53	21.5191	0.686379	25.5029	0.543387	125.655	0.344336	14.2872	0.636476
1029	CDKN2A	0	NA	0.00488889	3.47843	22.1035	1.10861	0.000652174	6.78233
6794	STK11	1.97047	2.56228	1.09378	1.79092	1.0713	3.43476	0.108478	3.52456
9817	KEAP1	4.64884	1.82747	2.80422	1.72865	14.3928	1.13083	9.20696	2.04367
4763	NF1	30.4795	0.528995	31.9809	0.414088	19.2091	0.511005	25.4859	0.616509
672	BRCA1	4.21	2.01226	11.8589	1.57614	12.0565	1.27787	6.61783	1.50797
324	APC	10.3467	0.749818	10.8447	0.824697	7.91413	0.962341	27.0485	0.578903
5925	RB1	10.524	1.25265	11.3584	1.01567	10.3602	1.13307	4.57891	1.6161
5728	PTEN	72.1351	0.431892	60.882	0.467902	54.0324	0.519786	69.5965	0.49943
2956	MSH6	15.76	1.02563	32.876	1.15359	37.9954	1.20307	37.2454	1.04813
6597	SMARCA4	11.4805	0.757831	8.36644	0.633812	10.9935	0.770282	9.60065	0.67253
2033	EP300	17.4237	0.740386	18.69	0.568678	11.547	0.652482	15.4767	0.5809
8289	ARID1A	13.3742	0.935796	12.2122	0.669359	10.7096	0.859233	4.74891	1.09094
5979	RET	1.93395	2.31997	2.43067	1.73294	0.00456522	3.22286	1.36674	5.12222
238	ALK	3.79279	1.66927	2.57489	2.08899	1.97348	1.72334	0.0176087	1.63801
6098	ROS1	0.169535	6.43798	0.0271111	5.76897	0.00978261	3.06658	0.00304348	4.20603
