# Supplementary material for: Single-cell analysis of lung adenocarcinoma cell lines reveals diverse expression patterns of individual cells invoked by a molecular target drug treatment
Source: Genome Biol. 2015 Apr 3;16(1):66. doi: 10.1186/s13059-015-0636-y (PMC4450998; doi:10.1186/s13059-015-0636-y)
Supplement: Additional file 7: Table S9. — Lists of genes used for the analysis in Figure S14. in Additional file 1. (A-E) Genes in the indicated KEGG pathways were selected from the 560 house-keeping genes previously reported [24]. (F) The selected genes used for real time RT-PCR assays are also shown. [file 13059_2015_636_MOESM7_ESM.xlsx]

## Sheet: KEGG Metabolic pathways
Table S9A hsa01100 Metabolic pathways (86 genes)
RefSeq	group_id	Symbol	Definition
NM_000034	1780	ALDOA	fructose-bisphosphate aldolase A isoform 1
NM_002046	1283	GAPDH	glyceraldehyde-3-phosphate dehydrogenase isoform 1
NM_000291	4297	PGK1	phosphoglycerate kinase 1
NM_005566	2490	LDHA	L-lactate dehydrogenase A chain isoform 2
NM_004888	5445	ATP6V1G1	V-type proton ATPase subunit G 1
NM_004541	3493	NDUFA1	NADH dehydrogenase [ubiquinone] 1 alpha subcomplex subunit 1
NM_001183	12289	ATP6AP1	V-type proton ATPase subunit S1 precursor
NM_004889	14148	ATP5J2	ATP synthase subunit f, mitochondrial isoform 2b
NM_000182	9630	HADHA	trifunctional enzyme subunit alpha, mitochondrial precursor
NM_001064	15722	TKT	transketolase
NM_000175	6270	GPI	glucose-6-phosphate isomerase isoform 2
NM_001867	2741	COX7C	cytochrome c oxidase subunit 7C, mitochondrial precursor
NM_001863	12321	COX6B1	cytochrome c oxidase subunit 6B1
NM_001862	1507	COX5B	cytochrome c oxidase subunit 5B, mitochondrial precursor
NM_004255	7114	COX5A	cytochrome c oxidase subunit 5A, mitochondrial precursor
NM_003801	9927	GPAA1	glycosylphosphatidylinositol anchor attachment 1 protein
NM_001861	8501	COX4I1	cytochrome c oxidase subunit 4 isoform 1, mitochondrial precursor
NM_002539	14337	ODC1	ornithine decarboxylase
NM_001687	6737	ATP5D	ATP synthase subunit delta, mitochondrial precursor
NM_003779	5724	B4GALT3	beta-1,4-galactosyltransferase 3
NM_004285	437	H6PD	GDH/6PGL endoplasmic bifunctional protein precursor
NM_001785	17711	CDA	cytidine deaminase
NM_003313	18738	TSTA3	GDP-L-fucose synthase
NM_004168	16308	SDHA	succinate dehydrogenase [ubiquinone] flavoprotein subunit, mitochondrial
NM_004121	6638	GGT5	gamma-glutamyltransferase 5 isoform a
NM_004074	17675	COX8A	cytochrome c oxidase subunit 8A, mitochondrial precursor
NM_003132	18401	SRM	spermidine synthase
NM_000199	18684	SGSH	N-sulphoglucosamine sulphohydrolase precursor
NM_002631	5545	PGD	6-phosphogluconate dehydrogenase, decarboxylating
NM_002512	5210	NME2	nucleoside diphosphate kinase B isoform a
NM_000884	15993	IMPDH2	inosine-5'-monophosphate dehydrogenase 2
NM_004046	14960	ATP5A1	ATP synthase subunit alpha, mitochondrial precursor
NM_002300	3092	LDHB	L-lactate dehydrogenase B chain
NM_001823	15980	CKB	creatine kinase B-type
NM_001916	13353	CYC1	cytochrome c1, heme protein, mitochondrial
NM_004231	15025	ATP6V1F	V-type proton ATPase subunit F isoform 1
NM_004146	8255	NDUFB7	NADH dehydrogenase [ubiquinone] 1 beta subcomplex subunit 7
NM_000858	1868	GUK1	guanylate kinase isoform b
NM_001694	15962	ATP6V0C	V-type proton ATPase 16 kDa proteolipid subunit
NM_004047	10321	ATP6V0B	V-type proton ATPase 21 kDa proteolipid subunit isoform 1
NM_001696	12302	ATP6V1E1	V-type proton ATPase subunit E 1 isoform b
NM_004373	9149	COX6A1	cytochrome c oxidase subunit 6A1, mitochondrial
NM_001428	1340	ENO1	c-myc promoter-binding protein-1 isoform MBP-1
NM_000937	12846	POLR2A	DNA-directed RNA polymerase II subunit RPB1
NM_000754	4166	COMT	catechol O-methyltransferase isoform MB-COMT
NM_002406	1012	MGAT1	alpha-1,3-mannosyl-glycoprotein 2-beta-N-acetylglucosaminyltransferase
NM_004552	8730	NDUFS5	NADH dehydrogenase [ubiquinone] iron-sulfur protein 5
NM_000269	10777	NME1	nucleoside diphosphate kinase A isoform b
NM_000431	15181	MVK	mevalonate kinase
NM_003365	11697	UQCRC1	cytochrome b-c1 complex subunit 1, mitochondrial precursor
NM_002950	15646	RPN1	dolichyl-diphosphooligosaccharide--protein glycosyltransferase subunit 1 precursor
NM_002686	6866	PNMT	phenylethanolamine N-methyltransferase
NM_002654	6842	PKM2	pyruvate kinase isozymes M1/M2 isoform c
NM_002494	5374	NDUFC1	NADH dehydrogenase [ubiquinone] 1 subunit C1, mitochondrial precursor
NM_002488	18103	NDUFA2	NADH dehydrogenase [ubiquinone] 1 alpha subcomplex subunit 2 isoform 1
NM_000183	9926	HADHB	trifunctional enzyme subunit beta, mitochondrial precursor
NM_002080	461	GOT2	aspartate aminotransferase, mitochondrial precursor
NM_001440	14535	EXTL3	exostosin-like 3
NM_001360	18051	DHCR7	7-dehydrocholesterol reductase
NM_001344	13938	DAD1	dolichyl-diphosphooligosaccharide--protein glycosyltransferase subunit DAD1
NM_001697	2640	ATP5O	ATP synthase subunit O, mitochondrial precursor
NM_001689	16357	ATP5G3	ATP synthase lipid-binding protein, mitochondrial isoform A precursor
NM_006623	6972	PHGDH	D-3-phosphoglycerate dehydrogenase
NM_016532	8925	INPP5K	inositol polyphosphate 5-phosphatase K isoform 1
NM_006004	16258	UQCRH	cytochrome b-c1 complex subunit 6, mitochondrial
NM_005787	17868	ALG3	dol-P-Man:Man(5)GlcNAc(2)-PP-Dol alpha-1,3-mannosyltransferase isoform d
NM_006830	16546	UQCR11	cytochrome b-c1 complex subunit 10
NM_014402	14113	UQCRQ	cytochrome b-c1 complex subunit 8
NM_006411	7692	AGPAT1	1-acyl-sn-glycerol-3-phosphate acyltransferase alpha
NM_021974	6630	POLR2F	DNA-directed RNA polymerases I, II, and III subunit RPABC2
NM_006755	10469	TALDO1	transaldolase
NM_014754	7008	PTDSS1	phosphatidylserine synthase 1
NM_006003	3465	UQCRFS1	cytochrome b-c1 complex subunit Rieske, mitochondrial
NM_006066	190	AKR1A1	alcohol dehydrogenase [NADP+]
NM_005917	8950	MDH1	malate dehydrogenase, cytoplasmic isoform 1
NM_007103	16198	NDUFV1	NADH dehydrogenase [ubiquinone] flavoprotein 1, mitochondrial isoform 1 precursor
NM_005216	11095	DDOST	dolichyl-diphosphooligosaccharide--protein glycosyltransferase 48 kDa subunit precursor
NM_021128	1284	POLR2L	DNA-directed RNA polymerases I, II, and III subunit RPABC5
NM_021074	10100	NDUFV2	NADH dehydrogenase [ubiquinone] flavoprotein 2, mitochondrial precursor
NM_007100	9237	ATP5I	ATP synthase subunit e, mitochondrial
NM_006899	1187	IDH3B	isocitrate dehydrogenase [NAD] subunit beta, mitochondrial isoform a precursor
NM_006356	8343	ATP5H	ATP synthase subunit d, mitochondrial isoform b
NM_005891	118	ACAT2	acetyl-CoA acetyltransferase, cytosolic
NM_005175	8799	ATP5G1	ATP synthase lipid-binding protein, mitochondrial precursor
NM_005165	3932	ALDOC	fructose-bisphosphate aldolase C
NM_005001	1843	NDUFA7	NADH dehydrogenase [ubiquinone] 1 alpha subcomplex subunit 7

## Sheet: KEGG Regulation of actin...
Table S9B hsa04810 Regulation of actin cytoskeleton (19 genes)
RefSeq	group_id	Symbol	Definition
NM_001101	10271	ACTB	actin, cytoplasmic 1
NM_001654	18474	ARAF	serine/threonine-protein kinase A-Raf isoform 2
NM_004924	15213	ACTN4	alpha-actinin-4
NM_001664	2625	RHOA	transforming protein RhoA precursor
NM_002444	7488	MSN	moesin
NM_002473	6551	MYH9	myosin-9
NM_003899	14700	ARHGEF7	rho guanine nucleotide exchange factor 7 isoform a
NM_003379	11447	EZR	ezrin
NM_001614	2342	ACTG1	actin, cytoplasmic 2
NM_005718	10648	ARPC4	actin-related protein 2/3 complex subunit 4 isoform b
NM_005719	7579	ARPC3	actin-related protein 2/3 complex subunit 3
NM_005731	6540	ARPC2	actin-related protein 2/3 complex subunit 2
NM_005219	13003	DIAPH1	protein diaphanous homolog 1 isoform 2
NM_033546	15497	MYL12B	myosin regulatory light chain 12B
NM_005022	14902	PFN1	profilin-1
NM_006908	3314	RAC1	ras-related C3 botulinum toxin substrate 1 isoform Rac1b
NM_005507	3939	CFL1	cofilin-1
NM_030662	15658	MAP2K2	dual specificity mitogen-activated protein kinase kinase 2
NM_005884	2170	PAK4	serine/threonine-protein kinase PAK 4 isoform 1

## Sheet: KEGG Antigen processing and...
Table S9C hsa04612 Antigen processing and presentation (9 genes)
RefSeq	group_id	Symbol	Definition
NM_007355	9549	HSP90AB1	heat shock protein HSP 90-beta
NM_003190	1427	TAPBP	tapasin isoform 2 precursor
NM_002117	4057	HLA-C	HLA class I histocompatibility antigen, Cw-1 alpha chain precursor
NM_001746	7630	CANX	calnexin precursor
NM_002818	2278	PSME2	proteasome activator complex subunit 2
NM_002127	14416	HLA-G	HLA class I histocompatibility antigen, alpha chain G precursor
NM_004048	4267	B2M	beta-2-microglobulin precursor
NM_006597	17103	HSPA8	heat shock cognate 71 kDa protein isoform 2
NM_005347	6055	HSPA5	78 kDa glucose-regulated protein precursor

## Sheet: KEGG RNA transport
Table S9D hsa03013 RNA transport (21 genes)
RefSeq	group_id	Symbol	Definition
NM_003753	9235	EIF3D	eukaryotic translation initiation factor 3 subunit D
NM_004640	5827	DDX39B	spliceosome RNA helicase DDX39B
NM_001967	5407	EIF4A2	eukaryotic initiation factor 4A-II
NM_003345	7414	UBE2I	SUMO-conjugating enzyme UBC9
NM_002568	4803	PABPC1	polyadenylate-binding protein 1
NM_001418	14950	EIF4G2	eukaryotic translation initiation factor 4 gamma 2 isoform 2
NM_003754	4165	EIF3F	eukaryotic translation initiation factor 3 subunit F
NM_003755	17638	EIF3G	eukaryotic translation initiation factor 3 subunit G
NM_003757	9810	EIF3I	eukaryotic translation initiation factor 3 subunit I
NM_005870	5597	SAP18	histone deacetylase complex subunit SAP18
NM_006711	703	RNPS1	RNA-binding protein with serine-rich domain 1
NM_006362	12982	NXF1	nuclear RNA export factor 1 isoform 1
NM_006325	14906	RAN	GTP-binding nuclear protein Ran
NM_007359	3827	CASC3	protein CASC3
NM_006937	18489	SUMO2	small ubiquitin-related modifier 2 isoform b precursor
NM_005801	15006	EIF1	eukaryotic translation initiation factor 1
NM_005105	2512	RBM8A	RNA-binding protein 8A
NM_006936	9636	SUMO3	small ubiquitin-related modifier 3 precursor
NM_005839	16190	SRRM1	serine/arginine repetitive matrix protein 1
NM_001402	16338	EEF1A1	elongation factor 1-alpha 1
NM_001958	5877	EEF1A2	elongation factor 1-alpha 2

## Sheet: KEGG Spliceosome
Table S9E hsa03040 Spliceosome (14 genes)
RefSeq	group_id	Symbol	Definition
NM_003769	4895	SRSF9	serine/arginine-rich splicing factor 9
NM_003910	4640	BUD31	protein BUD31 homolog
NM_004640	5827	DDX39B	spliceosome RNA helicase DDX39B
NM_004596	9450	SNRPA	U1 small nuclear ribonucleoprotein A
NM_003096	1300	SNRPG	small nuclear ribonucleoprotein G
NM_002140	15597	HNRNPK	heterogeneous nuclear ribonucleoprotein K isoform b
NM_004597	13582	SNRPD2	small nuclear ribonucleoprotein Sm D2 isoform 1
NM_003091	16666	SNRPB	small nuclear ribonucleoprotein-associated proteins B and B' isoform B
NM_003089	13504	SNRNP70	U1 small nuclear ribonucleoprotein 70 kDa
NM_003016	3704	SRSF2	serine/arginine-rich splicing factor 2
NM_006597	17103	HSPA8	heat shock cognate 71 kDa protein isoform 2
NM_014281	10121	PUF60	poly(U)-binding-splicing factor PUF60 isoform c
NM_006445	5726	PRPF8	pre-mRNA-processing-splicing factor 8
NM_005105	2512	RBM8A	RNA-binding protein 8A

## Sheet: Realtime RT-PCR
Table S9F The selected genes for realtime RT-PCR
Gene	Definition	Description	Name	Fwd	Rev	Product length
RPS18	ribosomal protein S18	Ribosomal protein	RPS18-1	GAGGATGAGGTGGAACGTGT	GGACCTGGCTGTATTTTCCA	115
RPL5	ribosomal protein L5	Ribosomal protein	RPL5-1	CAAGTGGAGGTGACTGGTGA	CCTGCATCCAAATAGCAGGT	83
ATP5F1	ATP synthase, H+ transporting, mitochondrial Fo complex, subunit B1	Housekeeping gene	ATP5F1-1	AGGCTTCCATCCAACACATC	AAAGGTAATGGCGCTTCTGA	81
ACTB	actin, beta	Housekeeping gene	ACTB-1	GATGAGATTGGCATGGCTTT	CACCTTCACCGTTCCAGTTT	100
GAPDH	glyceraldehyde-3-phosphate dehydrogenase	Housekeeping gene	GAPDH-1	CGACCACTTTGTCAAGCTCA	GGTGGTCCAGGGGTCTTACT	112
EGFR	epidermal growth factor receptor	Cancer-related gene	EGFR-1	TATGTTCCCTCCAGGTCAGC	TGTGGCCAGAGCTGTAAGTG	108
MYC	v-myc avian myelocytomatosis viral oncogene homolog	Cancer-related gene	MYC-1	AGCGACTCTGAGGAGGAACA	CTCTGACCTTTTGCCAGGAG	87
RET	ret proto-oncogene	Cancer-related gene	RET-1	ACAGGGGATGCAGTATCTGG	AAGCCGAAATCCGAAATCTT	108
KRAS	Kirsten rat sarcoma viral oncogene homolog	Cancer-related gene	KRAS-1	CACGGTCATCCAGTGTTGTC	TTGATTTGTCAGCAGGACCA	115
B2M	beta-2-microglobulin	Housekeeping gene	B2M-1	GAATTCACCCCCACTGAAAA	CCTCCATGATGCTGCTTACA	111
RPL8	ribosomal protein L8	Ribosomal protein	RPL8-1	CCGAATTGACAAACCCATCT	GGATGCTCCACAGGATTCAT	111
RPS16	ribosomal protein S16	Ribosomal protein	RPS16-1	GTCACGTGGCCCAGATTTAT	TCTCCTTCTTGGAAGCCTCA	191
RPL37A	ribosomal protein L37a	Ribosomal protein	RPL37A-1	GATCTGGCACTGTGGTTCCT	TTCTGATGGCGGACTTTACC	95
